# Supplementary material for: Single-cell immunophenotyping revealed the association of CD4+ central and CD4+ effector memory T cells linking exacerbating chronic obstructive pulmonary disease and NSCLC
Source: Front Immunol. 2023 Dec 20;14:1297577. doi: 10.3389/fimmu.2023.1297577 (PMC10770259; doi:10.3389/fimmu.2023.1297577)
Supplement: Supplementary file 4 [file Table_3.xlsx]

## Sheet: sample description
Sample description (optional)	Abbreviation	RNA Quantity	Pooling for RNAseq
CD4+ CM T-cell contol	S1.	450 ng	3x150 ng pool of these: Control-3+; Control-5+; Control-8+
CD4+ CM T-cell stable COPD	S2.	300 ng	3x100 ng pool of these: stable COPD/8+; stable COPD/11+; stable COPD/13+
CD4+ CM T-cell COPD with exacerbation	S3.	800 ng	4x200 ng pool of these: exac. COPD/12+; exac. COPD/14+; exac. COPD/15+; exac. COPD/16+
CD4+ CM T-cell NSCLC	S4.	1000 ng	5x200 ng pool of these: NSCLC 9+; NSCLC 12+; NSCLC 16+; NSCLC 18+; NSCLC 19+
CD4+ EM T-cell contol	S5.	180 ng	3x60 ng pool of these:Control-3-; Control-5-; Control-8-
CD4+ EM T-cell stable COPD	S6.	120 ng	3x40 ng pool of these: stable COPD/8-; stable COPD/11-; stable COPD/13-
CD4+ EM T-cell COPD with exacerbation	S7.	400 ng	4x100 ng pool of these: exac. COPD/12-; exac. COPD/14-; exac. COPD/15-; exac. COPD/16-
CD4+ EM T-cell NSCLC	S8.	1000 ng	5x200 ng pool of these: NSCLC 9-; NSCLC 12-; NSCLC 16-; NSCLC 18-; NSCLC 19-

## Sheet: CM double change list
id	gene	gene_symbol	gene_id	description	mapping_type	goterms	feature	CM stabile COPD / CM contol	CM COPD with exacerbation / CM contol	CM NSCLC / CM contol
								norm to median log2 S2/S1	norm to median log2 S3/S1	norm to median log2 S4/S1
ENSG00000169967	NA	MAP3K2	ENSG00000169967	mitogen-activated protein kinase kinase kinase 2	genome	GO:0000187,GO:0000186,GO:0016310,GO:0071260,GO:0042981,GO:0005737,GO:0007257,GO:0007346,GO:0005634,GO:0000165,GO:0000166,GO:0005654,GO:0004674,GO:0016740,GO:0004672,GO:0046872,GO:0005524,GO:0006468,GO:0016301,GO:0019901,GO:0045893,GO:0005829,GO:0005515,GO:0004709	standard		-2.65458	-1.83204
ENSG00000178691	NA	SUZ12	ENSG00000178691	SUZ12, polycomb repressive complex 2 subunit	genome	GO:0042054,GO:0035064,GO:0070317,GO:0031490,GO:0046976,GO:0043565,GO:0016604,GO:0005730,GO:0006325,GO:0005634,GO:0005654,GO:0016574,GO:0016571,GO:0045814,GO:0046872,GO:0006351,GO:0008284,GO:0045596,GO:0001739,GO:1990841,GO:0035098,GO:0016586,GO:0070734,GO:0032993,GO:0000122,GO:0006355,GO:0003723,GO:0005515,GO:0000978,GO:0003682	standard		-2.32659	-2.3594
ENSG00000054654	NA	SYNE2	ENSG00000054654	spectrin repeat containing nuclear envelope protein 2	genome	GO:0034504,GO:0005635,GO:0031022,GO:0016235,GO:0030016,GO:0007163,GO:0031527,GO:0005925,GO:0030018,GO:0005737,GO:0005654,GO:0045111,GO:0090286,GO:0070062,GO:0031981,GO:0016021,GO:0016020,GO:0005739,GO:0003779,GO:0030054,GO:1902017,GO:0010761,GO:0005856,GO:0030335,GO:0021817,GO:0031258,GO:0031965,GO:0051015,GO:0034993,GO:0005886,GO:0033017,GO:0051642,GO:0005640,GO:0006998,GO:0016529,GO:0005515,GO:…	standard	-1.45868	-2.26638	-1.76868
ENSG00000169813	NA	HNRNPF	ENSG00000169813	heterogeneous nuclear ribonucleoprotein F	genome	GO:0016070,GO:0016020,GO:0005829,GO:0005515,GO:0005681,GO:0017025,GO:0008134,GO:0043484,GO:0000398,GO:0008380,GO:0005654,GO:0003727,GO:0003723,GO:0003676,GO:0005886,GO:0035722,GO:0071013,GO:0008543,GO:0005634,GO:0006396,GO:0006397	standard		-2.23459	-1.72145
ENSG00000101236	NA	RNF24	ENSG00000101236	ring finger protein 24	genome	GO:0005794,GO:0043161,GO:0016021,GO:0016020,GO:0000139,GO:0008270,GO:0005515,GO:0046872,GO:0061630,GO:0000209	standard	-1.28688	-2.21715	-1.91446
ENSG00000084234	NA	APLP2	ENSG00000084234	amyloid beta precursor like protein 2	genome	GO:0044267,GO:0030414,GO:0046914,GO:0031092,GO:0007186,GO:0016021,GO:0016020,GO:0070062,GO:0005788,GO:0043687,GO:0010466,GO:0005515,GO:0004867,GO:0010951,GO:0005886,GO:0005634,GO:0003677,GO:0008201,GO:0042802,GO:0002576	standard		-2.15617	-1.61957
ENSG00000110422	NA	HIPK3	ENSG00000110422	homeodomain interacting protein kinase 3	genome	GO:0005737,GO:0018107,GO:0006468,GO:0006915,GO:0016604,GO:0016605,GO:0006355,GO:0016310,GO:0005634,GO:0016301,GO:0043066,GO:0000166,GO:0004674,GO:0016740,GO:0018105,GO:0009299,GO:0006351,GO:0043508,GO:0004672,GO:0005829,GO:0005524	standard		-2.14439	-2.07118
ENSG00000118564	NA	FBXL5	ENSG00000118564	F-box and leucine rich repeat protein 5	genome	GO:1903364,GO:0005737,GO:0006879,GO:0005829,GO:0048471,GO:0043687,GO:0031146,GO:0000151,GO:0016567,GO:0055072,GO:0019005,GO:0005515,GO:0005506,GO:0046872,GO:0004842,GO:0000209	standard		-2.07513	-1.25549
ENSG00000168385	NA	SEPT2	ENSG00000168385	septin 2	genome	GO:0060170,GO:0030154,GO:0032391,GO:0097730,GO:0005930,GO:0031175,GO:0007049,GO:0005737,GO:0005819,GO:0070062,GO:0000145,GO:0031514,GO:0097227,GO:0005634,GO:0016020,GO:0000166,GO:0051301,GO:0048471,GO:0005694,GO:0005525,GO:0005856,GO:0031105,GO:0060271,GO:0005929,GO:0032154,GO:0007283,GO:0005938,GO:0005886,GO:0042995,GO:0000775,GO:0000776,GO:0000777,GO:0007224,GO:0030496,GO:0045296,GO:0005515	standard		-2.07039	-1.82422
ENSG00000106415	NA	GLCCI1	ENSG00000106415	glucocorticoid induced 1	genome	NA	standard		-2.01886	-2.14676
ENSG00000135185	NA	TMEM243	ENSG00000135185	transmembrane protein 243	genome	GO:0016021,GO:0016020	standard	-0.137504	-2.01886	-1.55358
ENSG00000109065	NA	NAT9	ENSG00000109065	N-acetyltransferase 9 (putative)	genome	GO:0032991,GO:0016740,GO:0016746,GO:0005515	standard		-2.01886	-2.10612
ENSG00000255112	NA	CHMP1B	ENSG00000255112	charged multivesicular body protein 1B	genome	GO:0039702,GO:0010824,GO:0030117,GO:0007049,GO:0010008,GO:0005737,GO:0070062,GO:0005634,GO:0016020,GO:0000920,GO:0007080,GO:0051301,GO:0031902,GO:0042802,GO:0036258,GO:0045184,GO:0019904,GO:1904903,GO:0006997,GO:0007034,GO:0000815,GO:0005829,GO:1901673,GO:0030496,GO:0005515,GO:0015031,GO:0005768	standard	-1.25822	-2.0126	-1.20677
ENSG00000226752	NA	CUTALP	ENSG00000226752	cutA divalent cation tolerance homolog-like, pseudogene	genome	NA	standard		-1.99239	-1.07964
ENSG00000199377	NA	RNU5F-1	ENSG00000199377	RNA, U5F small nuclear 1	genome	NA	standard	1.09542	-1.95174	-1.62396
ENSG00000165525	NA	NEMF	ENSG00000165525	nuclear export mediator factor	genome	GO:0005634,GO:0051168	standard	-0.684615	-1.94645	-1.43647
ENSG00000155265	NA	GOLGA7B	ENSG00000155265	golgin A7 family member B	genome	GO:0018230,GO:0005794,GO:0016020,GO:0006612,GO:0000139,GO:0002178,GO:0019706,GO:0072659	standard		-1.93027	-1.20308
ENSG00000136147	NA	PHF11	ENSG00000136147	PHD finger protein 11	genome	GO:0005634,GO:0031965,GO:0005654,GO:0006355,GO:0006351,GO:0046872	standard	0.0588937	-1.922	-1.17275
ENSG00000161057	NA	PSMC2	ENSG00000161057	proteasome 26S subunit, ATPase 2	genome	GO:0036402,GO:0022624,GO:0017025,GO:0034774,GO:1904813,GO:0031595,GO:0031597,GO:0036464,GO:0016887,GO:0001649,GO:0008540,GO:0005737,GO:0005634,GO:0016020,GO:0000166,GO:0005654,GO:0006511,GO:1901800,GO:0016579,GO:0005524,GO:0016787,GO:0043687,GO:0030163,GO:0030433,GO:0000502,GO:0045899,GO:0005829,GO:0000932,GO:0043312,GO:0005576,GO:0005515	standard		-1.922	-2.00925
ENSG00000006652	NA	IFRD1	ENSG00000006652	interferon related developmental regulator 1	genome	GO:0005737,GO:0048671,GO:0005634,GO:0030154,GO:0007518,GO:0014706,GO:0043403,GO:0030517,GO:0042692,GO:0007275	standard	-1.67951	-1.90338	-2.12339
ENSG00000120802	NA	TMPO	ENSG00000120802	thymopoietin	genome	GO:0005737,GO:0005635,GO:0005637,GO:0016021,GO:0016020,GO:0031965,GO:0045296,GO:0006355,GO:0000785,GO:0005515,GO:0003677,GO:0005521,GO:0005694,GO:0005634	standard		-1.89775	-2.02683
ENSG00000156232	NA	WHAMM	ENSG00000156232	WAS protein homolog associated with actin, golgi membranes and microtubules	genome	GO:0051127,GO:0030032,GO:0033116,GO:0017049,GO:0034314,GO:0048041,GO:0005874,GO:0005737,GO:0006888,GO:0031410,GO:0016020,GO:0003779,GO:0005794,GO:0005793,GO:0007015,GO:0008017,GO:0007050,GO:0030659,GO:0071933,GO:0090527,GO:0005829,GO:0000139,GO:0097320	standard		-1.88855	-2.01233
ENSG00000145779	NA	TNFAIP8	ENSG00000145779	TNF alpha induced protein 8	genome	GO:0005737,GO:0043065,GO:0006915,GO:0005654,GO:0043154,GO:0043066,GO:0005515,GO:0042981,GO:0043027	standard	-0.912848	-1.88136	-1.57085
ENSG00000140471	NA	LINS1	ENSG00000140471	lines homolog 1	genome	GO:0050890	standard		-1.87231	-1.60202
ENSG00000111237	NA	VPS29	ENSG00000111237	VPS29, retromer complex component	genome	GO:0008565,GO:0005737,GO:0005770,GO:0043231,GO:1990126,GO:0005829,GO:0016055,GO:0005769,GO:0030904,GO:0030906,GO:0005515,GO:0042147,GO:0015031,GO:0010008,GO:0016020,GO:0046872,GO:0005768,GO:0006886,GO:0008270	standard		-1.848	-1.02014
ENSG00000137312	NA	FLOT1	ENSG00000137312	flotillin 1	genome	GO:0034116,GO:0033227,GO:0005911,GO:1901890,GO:0005886,GO:1903044,GO:0050821,GO:0005901,GO:0001765,GO:0035023,GO:0044853,GO:0005925,GO:0044854,GO:0008180,GO:0032092,GO:0070062,GO:0016600,GO:0031410,GO:0016020,GO:0051260,GO:0005815,GO:0005769,GO:0002020,GO:0048643,GO:0022617,GO:0034451,GO:0042383,GO:0032728,GO:0042470,GO:0030027,GO:0044291,GO:0035255,GO:0016323,GO:0005913,GO:0034141,GO:0007409,GO:…	standard		-1.81682	-1.02143
ENSG00000143337	NA	TOR1AIP1	ENSG00000143337	torsin 1A interacting protein 1	genome	GO:0034504,GO:0005635,GO:0008092,GO:0051117,GO:0016021,GO:0016020,GO:0031965,GO:0071763,GO:0005515,GO:0032781,GO:0005637,GO:0005521,GO:0005634,GO:0001671	standard	-0.673255	-1.80997	-1.71082
ENSG00000117620	NA	SLC35A3	ENSG00000117620	solute carrier family 35 member A3	genome	GO:0005794,GO:0005515,GO:0016021,GO:0016020,GO:0008643,GO:0000139,GO:0005462,GO:0090481,GO:0015165,GO:1990569,GO:0006047	standard		-1.78594	-1.3076
ENSG00000181555	NA	SETD2	ENSG00000181555	SET domain containing 2	genome	GO:0034728,GO:0018024,GO:0018026,GO:0097198,GO:0018023,GO:0048568,GO:0030154,GO:0006298,GO:0016279,GO:0001763,GO:0046975,GO:0060977,GO:0008168,GO:0001525,GO:0007275,GO:0010569,GO:0048863,GO:0048864,GO:1902850,GO:0006325,GO:0005634,GO:0005654,GO:0016740,GO:0097676,GO:0034968,GO:0032465,GO:0006368,GO:0001843,GO:0046872,GO:1905634,GO:0010468,GO:0048701,GO:0048332,GO:0006281,GO:0045087,GO:0034340,GO:…	standard	0.177882	-1.77242	-2.04609
ENSG00000163171	NA	CDC42EP3	ENSG00000163171	CDC42 effector protein 3	genome	GO:0005737,GO:0005856,GO:0012505,GO:0015629,GO:0030838,GO:0005829,GO:0016020,GO:0005096,GO:0017049,GO:0031274,GO:0008360,GO:0007165,GO:0005886,GO:0007266,GO:0005519,GO:0043547	standard	-1.23716	-1.77242	-1.36491
ENSG00000141682	NA	PMAIP1	ENSG00000141682	phorbol-12-myristate-13-acetate-induced protein 1	genome	GO:1902043,GO:0090200,GO:1902237,GO:0097193,GO:0010907,GO:0042981,GO:0072332,GO:0043065,GO:0005634,GO:0005739,GO:0043029,GO:0005741,GO:0071456,GO:0043280,GO:0032461,GO:0001844,GO:0006919,GO:0006915,GO:0072593,GO:0006974,GO:0010917,GO:2001244,GO:0042149,GO:0043517,GO:0046902,GO:0051607,GO:0005829,GO:0010498,GO:0001836,GO:1900740,GO:0043331,GO:0005515	standard	-0.970854	-1.7591	-1.3228
ENSG00000062194	NA	GPBP1	ENSG00000062194	GC-rich promoter binding protein 1	genome	GO:0005737,GO:0043231,GO:0003700,GO:0005634,GO:0005886,GO:0006355,GO:0006351,GO:0005515,GO:0003677,GO:0005829,GO:0045893	standard	-0.811471	-1.75632	-1.48403
ENSG00000185722	NA	ANKFY1	ENSG00000185722	ankyrin repeat and FYVE domain containing 1	genome	GO:0016197,GO:0005737,GO:0006897,GO:0042147,GO:0070062,GO:0005829,GO:0016020,GO:0090160,GO:0017137,GO:0044354,GO:0043231,GO:0030904,GO:0005765,GO:0048549,GO:0005515,GO:1901981,GO:0046872,GO:0005768,GO:0005769,GO:0034058,GO:0010008	standard	-0.641546	-1.72935	-1.81661
ENSG00000186469	NA	GNG2	ENSG00000186469	G protein subunit gamma 2	genome	GO:0007223,GO:0031681,GO:0006457,GO:0070062,GO:0008283,GO:0005834,GO:0071380,GO:0016020,GO:0003924,GO:0071870,GO:0007165,GO:0005515,GO:0005886,GO:0007191,GO:0007186,GO:0030168	standard	-0.455133	-1.71697	-1.59778
ENSG00000123728	NA	RAP2C	ENSG00000123728	RAP2C, member of RAS oncogene family	genome	GO:0055038,GO:0031954,GO:0055037,GO:0007165,GO:0090557,GO:0005923,GO:0005737,GO:0070821,GO:0070062,GO:0016020,GO:0003713,GO:0000166,GO:0061097,GO:0005525,GO:1903508,GO:0030336,GO:0044291,GO:0003924,GO:0032486,GO:0005886,GO:0005829,GO:0043312,GO:0019003,GO:0005768	standard		-1.71376	-1.75521
ENSG00000265185	NA	SNORD3B-1	ENSG00000265185	small nucleolar RNA, C/D box 3B-1	genome	NA	standard	-0.34609	-1.69693	-1.23165
ENSG00000170248	NA	PDCD6IP	ENSG00000170248	programmed cell death 6 interacting protein	genome	GO:0031871,GO:0090611,GO:0048306,GO:0045199,GO:0000920,GO:1903553,GO:0010824,GO:1903551,GO:0090559,GO:0046755,GO:0005925,GO:0005923,GO:0051301,GO:0042641,GO:0005737,GO:0070062,GO:0043209,GO:0016020,GO:0051260,GO:0000281,GO:0005815,GO:0019058,GO:0007049,GO:0042803,GO:0005856,GO:0016032,GO:0036258,GO:0030054,GO:0006915,GO:0001772,GO:1903561,GO:0090543,GO:1903543,GO:0042470,GO:0000915,GO:0070971,GO:…	standard		-1.69373	-1.71227
ENSG00000100644	NA	HIF1A	ENSG00000100644	hypoxia inducible factor 1 subunit alpha	genome	GO:0035774,GO:0019221,GO:0007595,GO:0001077,GO:0043524,GO:0007165,GO:1902895,GO:0030502,GO:0003151,GO:0031514,GO:1904115,GO:0048514,GO:0070244,GO:0032722,GO:0042127,GO:0071456,GO:0008134,GO:0019901,GO:0043536,GO:0019904,GO:0010039,GO:0001755,GO:0010870,GO:0010634,GO:0051216,GO:0042826,GO:0005829,GO:0043619,GO:0045821,GO:1903377,GO:0060574,GO:0046716,GO:0001228,GO:0010629,GO:0010628,GO:0003677,GO:…	standard	0.400889	-1.68692	-1.41509
ENSG00000091409	NA	ITGA6	ENSG00000091409	integrin subunit alpha 6	genome	GO:0009897,GO:2001237,GO:0048565,GO:0042327,GO:0031589,GO:0007160,GO:0050900,GO:0007044,GO:0044877,GO:0005925,GO:0030056,GO:0022409,GO:0043547,GO:0035878,GO:0016021,GO:0016020,GO:0045178,GO:0043065,GO:0009925,GO:0046872,GO:0009986,GO:0043588,GO:0033627,GO:0005178,GO:0030335,GO:0010668,GO:0097186,GO:0098609,GO:0010811,GO:0031581,GO:0031668,GO:0050873,GO:0008305,GO:0038132,GO:0005913,GO:0005886,GO:…	standard	-0.978581	-1.67046	-2.35718
ENSG00000154582	NA	ELOC	ENSG00000154582	elongin C	genome	GO:0070449,GO:0061418,GO:0016032,GO:0006357,GO:0032968,GO:0043687,GO:0016567,GO:0005654,GO:0006355,GO:0005829,GO:0006511,GO:0006351,GO:0005515,GO:0006366,GO:0006368,GO:0003746,GO:0006414,GO:0004842,GO:0005634	standard		-1.66795	-1.29578
ENSG00000100614	NA	PPM1A	ENSG00000100614	protein phosphatase, Mg2+/Mn2+ dependent 1A	genome	GO:0016020,GO:0016311,GO:0006470,GO:0030177,GO:1901223,GO:0006499,GO:0005737,GO:0043169,GO:0000122,GO:0005634,GO:0000287,GO:0071560,GO:0005654,GO:0070412,GO:0035970,GO:0043124,GO:0046872,GO:0010991,GO:0043123,GO:0016787,GO:0030145,GO:0007050,GO:0003824,GO:0045893,GO:0005886,GO:0030514,GO:0030512,GO:0005829,GO:0016055,GO:0004722,GO:0004721,GO:0033192,GO:0046827,GO:0005515	standard		-1.66376	-1.44846
ENSG00000120451	NA	SNX19	ENSG00000120451	sorting nexin 19	genome	GO:0005737,GO:0016020,GO:1990502,GO:0030659,GO:0035091,GO:0031410,GO:0006887,GO:0008289,GO:0032266,GO:0015031,GO:0005515,GO:0002062,GO:0005768,GO:0031901,GO:0030073	standard	-0.571157	-1.65896	-1.74622
ENSG00000166012	NA	TAF1D	ENSG00000166012	TATA-box binding protein associated factor, RNA polymerase I subunit D	genome	GO:0006361,GO:0005634,GO:0005815,GO:0005654,GO:0006355,GO:0006363,GO:0006351,GO:0005515,GO:0003677,GO:0005668,GO:0045815	standard		-1.6534	-1.58312
ENSG00000263934	NA	SNORD3A	ENSG00000263934	small nucleolar RNA, C/D box 3A	genome	NA	standard	-0.187828	-1.64558	-2.00032
ENSG00000027697	NA	IFNGR1	ENSG00000027697	interferon gamma receptor 1	genome	GO:0019955,GO:0060334,GO:0009615,GO:0016021,GO:0016020,GO:0060333,GO:0007165,GO:0005515,GO:0005886,GO:0005887,GO:0004906	standard	-0.713696	-1.64396	-1.09735
ENSG00000283498	NA	MIR1244-2	ENSG00000283498	microRNA 1244-2	genome	NA	standard		-1.62982	-1.40673
ENSG00000108510	NA	MED13	ENSG00000108510	mediator complex subunit 13	genome	GO:0045944,GO:0016020,GO:1904168,GO:0070328,GO:0046966,GO:0045893,GO:0005634,GO:0030518,GO:0003713,GO:0003712,GO:0030374,GO:0005654,GO:0006355,GO:0006357,GO:0030521,GO:0006351,GO:0006367,GO:0016592,GO:0042632,GO:0038023,GO:0042809	standard		-1.62244	-1.19512
ENSG00000180098	NA	TRNAU1AP	ENSG00000180098	tRNA selenocysteine 1 associated protein 1	genome	GO:0005737,GO:0005634,GO:0001514,GO:0003723,GO:0003676,GO:0006412	standard		-1.60007	-1.90972
ENSG00000100796	NA	PPP4R3A	ENSG00000100796	protein phosphatase 4 regulatory subunit 3A	genome	GO:0005737,GO:0005856,GO:0005634,GO:0005815,GO:0005654,GO:0005515	standard		-1.59337	-1.23165
ENSG00000182957 #or# ENSG00000273167 /// ENSG00000182957	NA /// NA #or# NA	SPATA13	ENSG00000182957 #or# ENSG00000273167 /// ENSG00000182957	spermatogenesis associated 13 #or# NA /// spermatogenesis associated 13	genome	GO:0005089,GO:0035023,GO:0005654,GO:0005829,GO:0005089,GO:0035023,GO:0005654,GO:0005829,GO:0005089,GO:0035023,GO:0005654,GO:0005829,GO:0005085,GO:0005085,GO:0005085,GO:0005085,GO:0005085,GO:0005089,GO:0005089,GO:0005089,GO:0005089,GO:0005515,GO:0005515,GO:0005515,GO:0005515,GO:0005515,GO:0005515,GO:0005515,GO:0005515,GO:0005515,GO:0005515,GO:0030676,GO:0030676,GO:0030676,GO:0030676,GO:0030676,GO:…	standard		-1.57323	-1.74622
ENSG00000160908	NA	ZNF394	ENSG00000160908	zinc finger protein 394	genome	GO:0003676,GO:0003700,GO:0005634,GO:0005622,GO:0006355,GO:0006357,GO:0006351,GO:0005515,GO:0003677,GO:0046872,GO:0000981	standard		-1.54775	-1.06564
ENSG00000171316	NA	CHD7	ENSG00000171316	chromodomain helicase DNA binding protein 7	genome	GO:0005730,GO:0060384,GO:0007626,GO:0048752,GO:0060429,GO:0021772,GO:0048771,GO:0060021,GO:0001501,GO:0021553,GO:0060041,GO:0003677,GO:0003226,GO:0036302,GO:0005634,GO:0003222,GO:0007417,GO:0050767,GO:0001701,GO:0006355,GO:0006325,GO:0001568,GO:0009617,GO:0030540,GO:0000166,GO:0005654,GO:0008015,GO:0043584,GO:0048806,GO:0006364,GO:0005524,GO:0016787,GO:0060173,GO:0060411,GO:0030217,GO:0007605,GO:…	standard		-1.54775	-1.12977
ENSG00000119397	NA	CNTRL	ENSG00000119397	centriolin	genome	GO:0005737,GO:0005856,GO:0000278,GO:0000086,GO:0005813,GO:0005829,GO:0016020,GO:0018108,GO:0005815,GO:0090543,GO:0051301,GO:0005515,GO:0120103,GO:0097711,GO:0010389,GO:0007049,GO:0004713	standard	-1.32667	-1.54775	-2.03461
ENSG00000146963	NA	LUC7L2	ENSG00000146963	LUC7 like 2, pre-mRNA splicing factor	genome	GO:0016607,GO:0071004,GO:0005634,GO:0019899,GO:0005654,GO:0006376,GO:0003723,GO:0005515,GO:0005685,GO:0003729	standard		-1.54649	-1.4411
ENSG00000162924 #or# ENSG00000267520	NA #or# NA	AC010733.2	ENSG00000162924 #or# ENSG00000267520	REL proto-oncogene, NF-kB subunit #or# NA	genome	GO:0000980,GO:0000980,GO:0000981,GO:0000981,GO:0001205,GO:0001205,GO:0003677,GO:0003677,GO:0003677,GO:0003677,GO:0003682,GO:0003682,GO:0003700,GO:0003700,GO:0003700,GO:0003700,GO:0003700,GO:0005515,GO:0005515,GO:0043565,GO:0000122,GO:0000122,GO:0006351,GO:0006351,GO:0006355,GO:0006355,GO:0006355,GO:0006355,GO:0006366,GO:0006366,GO:0006954,GO:0006954,GO:0007249,GO:0007249,GO:0007249,GO:0010629,GO:…	standard		-1.54173	-1.12855
ENSG00000184613	NA	NELL2	ENSG00000184613	neural EGFL like 2	genome	GO:0070050,GO:0005576,GO:0005509,GO:0005515,GO:0005623	standard		-1.54032	-2.12062
ENSG00000187514 #or# ENSG00000284378	NA #or# NA	MIR1244-1	ENSG00000187514 #or# ENSG00000284378	prothymosin alpha #or# microRNA 1244-1	genome	GO:0005654,GO:0005829,GO:0005654,GO:0005829,GO:0005654,GO:0005829,GO:0005634,GO:0005654,GO:0005829,GO:0005515,GO:0005515,GO:0005515,GO:0005515,GO:0033613,GO:0033613,GO:0042393,GO:0006351,GO:0006351,GO:0043486,GO:0005634,GO:0005634,GO:0005634,GO:0005634,GO:0005634,GO:0005634,GO:0005654,GO:0005654,GO:0005829,GO:0005829 #or# NA	standard	-0.264692	-1.53805	-1.03095
ENSG00000103479	NA	RBL2	ENSG00000103479	RB transcriptional corepressor like 2	genome	GO:0005730,GO:0043550,GO:0005515,GO:0051726,GO:0006325,GO:0005634,GO:0006977,GO:0005654,GO:0006355,GO:0010629,GO:0006357,GO:0006351,GO:0005667,GO:0003677,GO:1990841,GO:0005829,GO:0007049,GO:0070062	standard	-1.69704	-1.51476	-1.0407
ENSG00000113719	NA	ERGIC1	ENSG00000113719	endoplasmic reticulum-golgi intermediate compartment 1	genome	GO:0005794,GO:0006888,GO:0043231,GO:0005793,GO:0016021,GO:0016020,GO:0033116,GO:0000139,GO:0005654,GO:0005515,GO:0005789,GO:0005783,GO:0016192	standard	0.136062	-1.51117	-1.56095
ENSG00000125755	NA	SYMPK	ENSG00000125755	symplekin	genome	GO:0005737,GO:0032091,GO:0016020,GO:0097165,GO:0031124,GO:0005829,GO:0005856,GO:0000398,GO:0005923,GO:0005654,GO:0007155,GO:0030054,GO:0035307,GO:0005515,GO:0005886,GO:0006369,GO:0006378,GO:0005634,GO:0006406,GO:0006397	standard		-1.50696	-1.86552
ENSG00000266066	NA	POLRMTP1	ENSG00000266066	RNA polymerase mitochondrial pseudogene 1	genome	NA	standard		-1.50696	-1.91615
ENSG00000163788	NA	SNRK	ENSG00000163788	SNF related kinase	genome	GO:0005737,GO:0006468,GO:0016301,GO:0016310,GO:0005634,GO:0000287,GO:0000166,GO:0004674,GO:0016740,GO:0030099,GO:0004672,GO:0035556,GO:0046872,GO:0005524	standard		-1.50284	-1.32091
ENSG00000005812	NA	FBXL3	ENSG00000005812	F-box and leucine rich repeat protein 3	genome	GO:0005737,GO:0005829,GO:0016604,GO:0031648,GO:0043153,GO:0048511,GO:0043161,GO:0043687,GO:0031146,GO:0000151,GO:0016567,GO:0042752,GO:0019005,GO:0005515,GO:0005634,GO:0004842,GO:0000209	standard	-0.879706	-1.49803	-1.39766
ENSG00000157106	NA	SMG1	ENSG00000157106	SMG1, nonsense mediated mRNA decay associated PI3K related kinase	genome	GO:0000184,GO:0016310,GO:0018105,GO:0004672,GO:0005524,GO:0046777,GO:0005737,GO:0005634,GO:0000166,GO:0005654,GO:0004674,GO:0016740,GO:0046854,GO:0046872,GO:0006406,GO:0006468,GO:0006281,GO:0042162,GO:0016301,GO:0006974,GO:2001020,GO:0032204,GO:0005829,GO:0003723,GO:0005515	standard	-1.05658	-1.49231	-1.28411
ENSG00000153922	NA	CHD1	ENSG00000153922	chromodomain helicase DNA binding protein 1	genome	GO:0005737,GO:0016787,GO:0035064,GO:0006338,GO:0006325,GO:0004003,GO:0032508,GO:0043923,GO:0004386,GO:0001650,GO:0006355,GO:0006357,GO:0006351,GO:0005515,GO:0003677,GO:0000166,GO:0005654,GO:0005634,GO:0005524,GO:0016569	standard	0.298081	-1.49016	-1.11799
ENSG00000176407	NA	KCMF1	ENSG00000176407	potassium channel modulatory factor 1	genome	GO:0005829,GO:0043312,GO:1904813,GO:0016740,GO:0005576,GO:0008270,GO:0003676,GO:0046872	standard	-0.435095	-1.48728	-2.12473
ENSG00000104613	NA	INTS10	ENSG00000104613	integrator complex subunit 10	genome	GO:0016180,GO:0005634,GO:0032039,GO:0005654,GO:0005515,GO:0042795	standard		-1.48319	-1.10332
ENSG00000166507 #or# ENSG00000272916 /// ENSG00000166507	NA /// NA #or# NA	NDST2	ENSG00000166507 #or# ENSG00000272916 /// ENSG00000166507	N-deacetylase and N-sulfotransferase 2 /// N-deacetylase and N-sulfotransferase 2 #or# NA	genome	GO:0008146,GO:0016740,GO:0003824,GO:0003824,GO:0008146,GO:0008146,GO:0008146,GO:0015016,GO:0015016,GO:0015016,GO:0015016,GO:0015016,GO:0015016,GO:0016740,GO:0016740,GO:0016787,GO:0016787,GO:0016787,GO:0016787,GO:0019213,GO:0050119,GO:0050119,GO:0002002,GO:0006024,GO:0006024,GO:0008152,GO:0008152,GO:0009987,GO:0015012,GO:0015012,GO:0015012,GO:0030210,GO:0030210,GO:0000139,GO:0000139,GO:0000139,GO:…	standard		-1.47881	-1.06726
ENSG00000124795	NA	DEK	ENSG00000124795	DEK proto-oncogene	genome	GO:0042393,GO:0006338,GO:2000779,GO:0006325,GO:0005634,GO:0006366,GO:0005654,GO:0019079,GO:0006357,GO:0003723,GO:0003677,GO:2001032,GO:0003682,GO:0045815,GO:0043292,GO:0007165	standard	-0.746899	-1.46125	-2.17194
ENSG00000169919	NA	GUSB	ENSG00000169919	glucuronidase beta	genome	GO:0016787,GO:0016020,GO:0005975,GO:0005615,GO:0070062,GO:0043202,GO:0004553,GO:0016798,GO:1904813,GO:0043312,GO:0005764,GO:0035578,GO:0005576,GO:0019904,GO:0008152,GO:0004566,GO:0030214,GO:0005102,GO:0006027,GO:0043231	standard		-1.4585	-1.05477
ENSG00000005059	NA	MCUB	ENSG00000005059	mitochondrial calcium uniporter dominant negative beta subunit	genome	GO:1990246,GO:0019855,GO:0006851,GO:0006811,GO:0016020,GO:0006816,GO:0005739,GO:0036444,GO:0031305,GO:0005743,GO:0034704,GO:0016021,GO:0031224,GO:0051560	standard	-1.22651	-1.45633	-1.21175
ENSG00000158201	NA	ABHD3	ENSG00000158201	abhydrolase domain containing 3	genome	GO:0016787,GO:0006656,GO:0006629,GO:0052740,GO:0016021,GO:0016020,GO:0052689,GO:0046470,GO:0005575,GO:0052739,GO:0102567,GO:0102568,GO:0004623,GO:0005886,GO:0008970	standard		-1.45559	-1.46485
ENSG00000143106	NA	PSMA5	ENSG00000143106	proteasome subunit alpha 5	genome	GO:0004175,GO:0019773,GO:1904813,GO:0008233,GO:0005737,GO:0005839,GO:0043161,GO:0005634,GO:0005654,GO:0005576,GO:0006508,GO:0016579,GO:0016787,GO:0043687,GO:0034774,GO:0000502,GO:0070062,GO:0051603,GO:0005829,GO:0043312,GO:0004298,GO:0006511,GO:0005515	standard	-0.52371	-1.45105	-1.39392
ENSG00000135655	NA	USP15	ENSG00000135655	ubiquitin specific peptidase 15	genome	GO:0005160,GO:0030509,GO:0008233,GO:0005634,GO:0061649,GO:0008234,GO:0005737,GO:0060389,GO:0005739,GO:0004843,GO:0006511,GO:0006508,GO:0016579,GO:0042802,GO:0016787,GO:0046332,GO:0003824,GO:0035520,GO:0036459,GO:0007179,GO:0005829,GO:0004197,GO:0005515,GO:0035616	standard		-1.42979	-1.91219
ENSG00000228253 /// ENSG00000210156 #or# ENSG00000228253	NA /// NA #or# NA	MT-ATP8	ENSG00000228253 /// ENSG00000210156 #or# ENSG00000228253	mitochondrially encoded ATP synthase membrane subunit 8 /// mitochondrially encoded tRNA lysine #or# mitochondrially encoded ATP synthase membrane subunit 8	genome	NA #or# GO:0016887,GO:0015078,GO:0022857,GO:0006754,GO:0006754,GO:0006811,GO:0015986,GO:0042407,GO:0042776,GO:0000276,GO:0005739,GO:0005743,GO:0005753,GO:0016020,GO:0016021,GO:0031966,GO:0045263	standard	-0.628126	-1.41012	-1.3584
ENSG00000005810	NA	MYCBP2	ENSG00000005810	MYC binding protein 2, E3 ubiquitin protein ligase	genome	GO:0005737,GO:0005856,GO:0042995,GO:0043231,GO:0005085,GO:0005634,GO:0016020,GO:0008536,GO:0030424,GO:0016567,GO:0016740,GO:0008270,GO:0005515,GO:0050905,GO:0046872,GO:0061630,GO:1902667,GO:0021952	standard	0.161008	-1.40073	-1.0432
ENSG00000210127	NA	MT-TA	ENSG00000210127	mitochondrially encoded tRNA alanine	genome	NA	standard	-0.237156	-1.39896	-1.7044
ENSG00000278048 /// ENSG00000278774 /// ENSG00000275616 /// ENSG00000274062 /// ENSG00000276596 /// ENSG00000277903 /// ENSG00000283555 /// ENSG00000274862 /// ENSG00000275219 /// ENSG00000273709 /// ENSG00000278591 /// ENSG00000274452 /// ENSG00000274432 /// ENSG00000273694	NA	RF00004	ENSG00000278048 /// ENSG00000278774 /// ENSG00000275616 /// ENSG00000274062 /// ENSG00000276596 /// ENSG00000277903 /// ENSG00000283555 /// ENSG00000274862 /// ENSG00000275219 /// ENSG00000273709 /// ENSG00000278591 /// ENSG00000274452 /// ENSG00000274432 /// ENSG00000273694	NA	genome	NA	standard	0.782952	-1.39232	-2.04662
ENSG00000172575	NA	RASGRP1	ENSG00000172575	RAS guanyl releasing protein 1	genome	GO:0005088,GO:0016020,GO:0005783,GO:0033089,GO:0032825,GO:0030154,GO:0005085,GO:0046579,GO:0005789,GO:0043406,GO:0008270,GO:0035556,GO:0000139,GO:0043087,GO:0070372,GO:0005737,GO:0014066,GO:0043547,GO:0019992,GO:0047496,GO:0043303,GO:0000165,GO:0042629,GO:0002437,GO:0032252,GO:0045954,GO:0005509,GO:0046872,GO:0001786,GO:0042803,GO:0005794,GO:0032760,GO:0032816,GO:1902715,GO:0005096,GO:0008289,GO:…	standard	-0.595003	-1.37469	-1.23165
ENSG00000165929	NA	TC2N	ENSG00000165929	tandem C2 domains, nuclear	genome	GO:0005575,GO:0005634,GO:0003674,GO:0005886	standard	-1.20545	-1.37387	-1.46113
ENSG00000023318	NA	ERP44	ENSG00000023318	endoplasmic reticulum protein 44	genome	GO:0006986,GO:0006457,GO:0005783,GO:0005793,GO:0070062,GO:0009986,GO:0043312,GO:0005788,GO:0005789,GO:0005576,GO:0003756,GO:0005515,GO:0035580,GO:0045454,GO:0009100,GO:0034976	standard		-1.36678	-1.55358
ENSG00000129933	NA	MAU2	ENSG00000129933	MAU2 sister chromatid cohesion factor	genome	GO:0071921,GO:0016604,GO:0090694,GO:0047485,GO:0034088,GO:0005634,GO:0005654,GO:0032116,GO:0000785,GO:0051301,GO:0005515,GO:0007059,GO:0007064,GO:0003690,GO:0005694,GO:0007049	standard		-1.35738	-1.99718
ENSG00000130475	NA	FCHO1	ENSG00000130475	FCH domain only 1	genome	GO:0006897,GO:0005829,GO:0016020,GO:0072583,GO:0005654,GO:0061024,GO:0048268,GO:0005905,GO:0005515,GO:0005886,GO:0035612	standard		-1.35384	-1.39671
ENSG00000113387	NA	SUB1	ENSG00000113387	SUB1 homolog, transcriptional regulator	genome	GO:0060261,GO:0033613,GO:0051260,GO:0003677,GO:0003678,GO:0070062,GO:0005730,GO:0005634,GO:0003713,GO:0006366,GO:0003690,GO:0003697,GO:0042802,GO:0006351,GO:1903508,GO:0005515,GO:0032508,GO:0001205,GO:0060395,GO:0006355,GO:0006357,GO:0045944,GO:0003723,GO:0005667	standard	-1.62947	-1.35271	-1.49711
ENSG00000114999	NA	TTL	ENSG00000114999	tubulin tyrosine ligase	genome	GO:0045931,GO:0090235,GO:0018166,GO:0006464,GO:0000166,GO:0005623,GO:0000226,GO:0004835,GO:0030516,GO:0016874,GO:0005524	standard		-1.34143	-1.74184
ENSG00000167272	NA	POP5	ENSG00000167272	POP5 homolog, ribonuclease P/MRP subunit	genome	GO:0016070,GO:0016787,GO:0009249,GO:0004540,GO:0008033,GO:0005655,GO:0000172,GO:0005634,GO:0004526,GO:0005654,GO:0001682,GO:0090501,GO:0005515,GO:0090502,GO:0005730,GO:0030681	standard		-1.3308	-1.14676
ENSG00000137965	NA	IFI44	ENSG00000137965	interferon induced protein 44	genome	GO:0005737,GO:0009615,GO:0009617	standard		-1.32273	-1.30036
ENSG00000217555	NA	CKLF	ENSG00000217555	chemokine like factor	genome	GO:0005125,GO:0030593,GO:0006935,GO:0008283,GO:0010469,GO:0016021,GO:0016020,GO:0032940,GO:0005576,GO:0048246,GO:0048247,GO:0008009,GO:0005615	standard	0.434403	-1.30945	-1.53421
ENSG00000198399	NA	ITSN2	ENSG00000198399	intersectin 2	genome	GO:0005089,GO:0005070,GO:0006897,GO:0070062,GO:0009967,GO:0030154,GO:0005737,GO:0005813,GO:0005509,GO:0005515,GO:0035023,GO:1903861,GO:0046872	standard		-1.30485	-1.77913
ENSG00000134996	NA	OSTF1	ENSG00000134996	osteoclast stimulating factor 1	genome	GO:0001503,GO:0005737,GO:0043312,GO:0017124,GO:1904813,GO:0005576,GO:0007165,GO:0005515,GO:0034774,GO:0005622	standard		-1.29639	-1.09414
ENSG00000101849	NA	TBL1X	ENSG00000101849	transducin beta like 1 X-linked	genome	GO:0008022,GO:0042393,GO:0090263,GO:0050821,GO:0005876,GO:0005654,GO:0000122,GO:0043161,GO:0005634,GO:0003714,GO:0016575,GO:0006508,GO:0017053,GO:0019216,GO:0007605,GO:0008134,GO:0008013,GO:0000118,GO:0045893,GO:0044212,GO:0006355,GO:0045944,GO:0006351,GO:0005515,GO:0019904	standard		-1.29123	-1.18584
ENSG00000086232	NA	EIF2AK1	ENSG00000086232	eukaryotic translation initiation factor 2 alpha kinase 1	genome	GO:0006909,GO:0030225,GO:0016310,GO:0055072,GO:0046777,GO:0004694,GO:0005737,GO:0000166,GO:0004674,GO:0016740,GO:0010999,GO:0010998,GO:0004672,GO:0046501,GO:0005524,GO:0042803,GO:0008285,GO:0006468,GO:0020037,GO:0016301,GO:0045993,GO:1990641,GO:0002526,GO:0017148,GO:0006417,GO:0003743,GO:0006413,GO:0046984,GO:0046986	standard		-1.28878	-1.85138
ENSG00000120675	NA	DNAJC15	ENSG00000120675	DnaJ heat shock protein family (Hsp40) member C15	genome	GO:0016020,GO:0005515,GO:0019216,GO:0016021,GO:0031333,GO:0005739,GO:0005743,GO:0009267,GO:0015031,GO:1902957	standard		-1.28641	-1.14418
ENSG00000133773	NA	CCDC59	ENSG00000133773	coiled-coil domain containing 59	genome	GO:0044267,GO:0005634,GO:0005654,GO:0006355,GO:0003723,GO:0005515,GO:0006351	standard	-0.00595746	-1.27932	-1.48441
ENSG00000150977	NA	RILPL2	ENSG00000150977	Rab interacting lysosomal protein like 2	genome	GO:0005737,GO:0005856,GO:0016020,GO:0060271,GO:0036064,GO:0005813,GO:0005829,GO:0005929,GO:0005815,GO:0031267,GO:0051959,GO:0003382,GO:1903445,GO:0015031,GO:0046983,GO:0042995,GO:0042802	standard		-1.27177	-1.40411
ENSG00000233355	NA	CHRM3-AS2	ENSG00000233355	CHRM3 antisense RNA 2	genome	NA	standard	0.282903	-1.26725	-1.67643
ENSG00000196588	NA	MKL1	ENSG00000196588	megakaryoblastic leukemia (translocation) 1	genome	GO:2001234,GO:0032515,GO:0030900,GO:0030036,GO:0043522,GO:0001764,GO:0031175,GO:0005737,GO:0003779,GO:0043154,GO:0005634,GO:0003713,GO:0005654,GO:0045944,GO:0004864,GO:0003785,GO:0003700,GO:0005829,GO:0010735,GO:0006355,GO:0006357,GO:0000976,GO:0006351,GO:0005515,GO:0051145,GO:0045893	standard		-1.26303	-1.35029
ENSG00000197989	NA	SNHG12	ENSG00000197989	small nucleolar RNA host gene 12	genome	NA	standard	0.961338	-1.25686	-1.14418
ENSG00000125676	NA	THOC2	ENSG00000125676	THO complex 2	genome	GO:0048666,GO:0016607,GO:0016973,GO:0000445,GO:0000347,GO:0031124,GO:0005634,GO:0000346,GO:0048699,GO:0008380,GO:0005654,GO:0046784,GO:0000784,GO:0005515,GO:0003723,GO:0051028,GO:0003729,GO:0006405,GO:0006406,GO:0006397	standard		-1.25291	-1.72546
ENSG00000179029 /// ENSG00000179029 #or# ENSG00000200463	NA /// NA #or# NA	TMEM107	ENSG00000179029 /// ENSG00000179029 #or# ENSG00000200463	transmembrane protein 107 #or# small nucleolar RNA, C/D box 118 /// transmembrane protein 107	genome	NA #or# NA	standard	0.499114	-1.25264	-2.6998
ENSG00000275052	NA	PPP4R3B	ENSG00000275052	protein phosphatase 4 regulatory subunit 3B	genome	GO:0005737,GO:0005856,GO:0030289,GO:0019216,GO:0006470,GO:0005634,GO:0016607,GO:0005815,GO:0005654,GO:0005515,GO:0005813,GO:0045722	standard		-1.25131	-1.49468
ENSG00000138674 #or# ENSG00000251022 /// ENSG00000138674	NA /// NA #or# NA	SEC31A	ENSG00000138674 #or# ENSG00000251022 /// ENSG00000138674	SEC31 homolog A, COPII coat complex component /// SEC31 homolog A, COPII coat complex component #or# THAP9 antisense RNA 1	genome	GO:0005829,GO:0005829,GO:0005829,GO:0030134,GO:0043231,GO:0043231,GO:0043231,GO:0070971,GO:0005829,GO:0043231,GO:0005829,GO:0043231,GO:0005829,GO:0043231,GO:0005829,GO:0043231,GO:0005829,GO:0043231,GO:0005515,GO:0005515,GO:0005515,GO:0005515,GO:0005515,GO:0005515,GO:0005515,GO:0005515,GO:0005515,GO:0005515,GO:0005515,GO:0005515,GO:0005515,GO:0005515,GO:0005515,GO:0005515,GO:0005515,GO:0005515,GO:…	standard		-1.25131	-1.26641
ENSG00000178562	NA	CD28	ENSG00000178562	CD28 molecule	genome	GO:0045840,GO:0098636,GO:0048304,GO:0009897,GO:0005886,GO:0097190,GO:0042110,GO:0010629,GO:0010628,GO:0007166,GO:0045589,GO:0051897,GO:0005070,GO:0046641,GO:0016021,GO:0016020,GO:0045070,GO:0043066,GO:0002020,GO:0046854,GO:0045727,GO:0015026,GO:0031295,GO:0046934,GO:0050852,GO:0009986,GO:0045086,GO:0050690,GO:0042102,GO:0019901,GO:0002863,GO:0014068,GO:0005887,GO:0006955,GO:0006959,GO:0045066,GO:…	standard		-1.25131	-1.23165
ENSG00000067900	NA	ROCK1	ENSG00000067900	Rho associated coiled-coil containing protein kinase 1	genome	GO:1900223,GO:0051451,GO:0051045,GO:0032059,GO:0016310,GO:0030155,GO:0031175,GO:0050901,GO:0070168,GO:0017048,GO:0017049,GO:0010494,GO:0050900,GO:0010628,GO:0043524,GO:0007165,GO:1990776,GO:0003383,GO:0051893,GO:0035556,GO:0000139,GO:0042995,GO:0048013,GO:0051894,GO:0005737,GO:0032091,GO:0001726,GO:0034774,GO:0140058,GO:0045664,GO:2000114,GO:0016020,GO:0051493,GO:0051492,GO:0005814,GO:0000166,GO:…	standard	-0.884403	-1.24974	-1.68095
ENSG00000091039	NA	OSBPL8	ENSG00000091039	oxysterol binding protein like 8	genome	GO:0032148,GO:0005783,GO:0006869,GO:0090204,GO:0015914,GO:0005789,GO:0045444,GO:0051897,GO:0070273,GO:0005548,GO:0005634,GO:0016020,GO:0010891,GO:0001786,GO:0046628,GO:0030336,GO:0031965,GO:0008289,GO:0036150,GO:0015485,GO:0005829,GO:2001275,GO:0016021	standard		-1.24873	-1.52863
ENSG00000134900	NA	TPP2	ENSG00000134900	tripeptidyl peptidase 2	genome	GO:0005737,GO:0004177,GO:0004175,GO:0042277,GO:0005829,GO:0004252,GO:0008240,GO:0016787,GO:0005654,GO:0016604,GO:0005515,GO:0006508,GO:0008233,GO:0005634,GO:0000209,GO:0042802,GO:0008236	standard	0.184425	-1.24627	-1.01865
ENSG00000145882	NA	PCYOX1L	ENSG00000145882	prenylcysteine oxidase 1 like	genome	GO:0031093,GO:0030327,GO:0030328,GO:0002576,GO:0016020,GO:0005774,GO:0016670,GO:0005576,GO:0001735,GO:0055114,GO:0016491	standard		-1.24393	-1.28056
ENSG00000163946	NA	FAM208A	ENSG00000163946	family with sequence similarity 208 member A	genome	GO:0005634,GO:0005654,GO:0006355,GO:0003723,GO:0005515,GO:0005694,GO:0006351	standard		-1.24061	-1.43096
ENSG00000168591	NA	TMUB2	ENSG00000168591	transmembrane and ubiquitin like domain containing 2	genome	GO:0016021,GO:0016020,GO:0005515	standard		-1.23602	-1.18793
ENSG00000197323	NA	TRIM33	ENSG00000197323	tripartite motif containing 33	genome	GO:0030514,GO:0070410,GO:0000122,GO:0017015,GO:0005634,GO:0016567,GO:0005622,GO:0005654,GO:0006355,GO:0016740,GO:0070412,GO:0008270,GO:0005515,GO:0003677,GO:0045892,GO:0046872,GO:0004842,GO:0006351	standard		-1.2332	-1.29774
ENSG00000132155	NA	RAF1	ENSG00000132155	Raf-1 proto-oncogene, serine/threonine kinase	genome	GO:1902042,GO:0000186,GO:0033138,GO:0035773,GO:0016310,GO:0030154,GO:0019899,GO:0048011,GO:0005739,GO:0007165,GO:0005794,GO:0035023,GO:0035556,GO:0001666,GO:0042981,GO:0007275,GO:0043085,GO:0016607,GO:0009968,GO:0031434,GO:0005634,GO:0016020,GO:0000165,GO:0005737,GO:0008285,GO:0000166,GO:0004674,GO:0016740,GO:0043066,GO:0071550,GO:0048538,GO:0004672,GO:2000145,GO:0046872,GO:0030878,GO:0005524,GO:…	standard		-1.22239	-1.07018
ENSG00000146457	NA	WTAP	ENSG00000146457	WT1 associated protein	genome	GO:0005737,GO:0016607,GO:0036396,GO:0000381,GO:0080009,GO:0005634,GO:0031965,GO:0008380,GO:0005654,GO:0005515,GO:0007275,GO:0007049,GO:0006397	standard	-0.105493	-1.21839	-1.41062
ENSG00000162368	NA	CMPK1	ENSG00000162368	cytidine/uridine monophosphate kinase 1	genome	GO:0019205,GO:0016310,GO:0009142,GO:0009041,GO:0005737,GO:0006139,GO:0006222,GO:0070062,GO:0005730,GO:0006207,GO:0005634,GO:0000166,GO:0016740,GO:0005524,GO:0006221,GO:0016301,GO:0009220,GO:0004127,GO:0004849,GO:0015949,GO:0046940,GO:0005829,GO:0050145,GO:0004550,GO:0006165	standard	-0.963474	-1.20998	-1.84086
ENSG00000118482	NA	PHF3	ENSG00000118482	PHD finger protein 3	genome	GO:0005575,GO:0046872,GO:0003674,GO:0006351,GO:0007275	standard	-0.772791	-1.20852	-1.94785
ENSG00000140740	NA	UQCRC2	ENSG00000140740	ubiquinol-cytochrome c reductase core protein 2	genome	GO:0005750,GO:0005751,GO:0004222,GO:0005743,GO:0043209,GO:0006627,GO:0005739,GO:0005654,GO:0003824,GO:0009060,GO:0044877,GO:0008270,GO:0005515,GO:0006508,GO:0016020,GO:0046872,GO:0070469,GO:0055114,GO:0006119	standard		-1.20493	-1.31295
ENSG00000111897	NA	SERINC1	ENSG00000111897	serine incorporator 1	genome	GO:0030674,GO:0016020,GO:0006629,GO:0008654,GO:0016021,GO:0005886,GO:1904219,GO:0006658,GO:0019899,GO:0005789,GO:0044091,GO:1904222,GO:0005515,GO:0015825,GO:0015194,GO:0006665,GO:0005783	standard		-1.20328	-1.38365
ENSG00000004478	NA	FKBP4	ENSG00000004478	FK506 binding protein 4	genome	GO:0031111,GO:0043005,GO:0006457,GO:0031115,GO:0031072,GO:0030424,GO:0006825,GO:0005874,GO:0005737,GO:0000413,GO:0070062,GO:0030521,GO:0005634,GO:0005528,GO:0005739,GO:0061077,GO:0005654,GO:0030850,GO:0003755,GO:0048471,GO:0043025,GO:0005524,GO:0005525,GO:0005856,GO:0035259,GO:0048608,GO:0032767,GO:0006463,GO:0048156,GO:0010977,GO:0044295,GO:0042995,GO:0046661,GO:0031503,GO:0030674,GO:0032991,GO:…	standard		-1.20097	-1.12473
ENSG00000120071	NA	KANSL1	ENSG00000120071	KAT8 regulatory NSL complex subunit 1	genome	GO:0000123,GO:0006325,GO:0005634,GO:0043981,GO:0043995,GO:0043984,GO:0043996,GO:0005654,GO:0043982,GO:0046972,GO:0071339,GO:0005515,GO:0005694,GO:0000775,GO:0000776,GO:0000777	standard	-0.666637	-1.19502	-1.23165
ENSG00000181035	NA	SLC25A42	ENSG00000181035	solute carrier family 25 member 42	genome	GO:0005347,GO:0015228,GO:0015867,GO:0016021,GO:0016020,GO:0080121,GO:0005739,GO:0080122,GO:0005743,GO:0015866,GO:0043262,GO:0006839,GO:0005634,GO:0035349,GO:0055085,GO:0015217	standard		-1.19502	-1.18274
ENSG00000079805	NA	DNM2	ENSG00000079805	dynamin 2	genome	GO:0006909,GO:0000086,GO:0030426,GO:0061025,GO:0061024,GO:0007165,GO:0030054,GO:0016020,GO:0000166,GO:0005794,GO:0031749,GO:0003924,GO:0031966,GO:0019901,GO:0007283,GO:0030516,GO:0042995,GO:0030512,GO:0005829,GO:0044351,GO:0001917,GO:0009416,GO:0003281,GO:0044877,GO:0005925,GO:0048489,GO:0005856,GO:0048471,GO:0008017,GO:0005525,GO:0016787,GO:0019886,GO:1903408,GO:2000370,GO:1903526,GO:0045334,GO:…	standard	-1.87971	-1.19222	-1.31227
ENSG00000090316	NA	MAEA	ENSG00000090316	macrophage erythroblast attacher	genome	GO:0015629,GO:0043249,GO:0051301,GO:0005737,GO:0005654,GO:0007346,GO:0005819,GO:0043161,GO:0005634,GO:0016020,GO:0003779,GO:0007049,GO:0048822,GO:0016363,GO:0045721,GO:0033033,GO:0048821,GO:0005856,GO:0005887,GO:0005886,GO:0007155,GO:0034657,GO:0004842,GO:0007010,GO:0005826,GO:0016567,GO:0005515	standard		-1.19019	-1.47676
ENSG00000176731	NA	C8orf59	ENSG00000176731	chromosome 8 open reading frame 59	genome	NA	standard		-1.17756	-1.13649
ENSG00000239039	NA	SNORD13	ENSG00000239039	small nucleolar RNA, C/D box 13	genome	NA	standard		-1.1761	-2.84832
ENSG00000005483	NA	KMT2E	ENSG00000005483	lysine methyltransferase 2E	genome	GO:0018024,GO:0035064,GO:0042119,GO:0016607,GO:0019899,GO:0000785,GO:0007049,GO:0005737,GO:0006306,GO:0006325,GO:0005634,GO:0016020,GO:0005815,GO:0005654,GO:0034968,GO:0046872,GO:0005694,GO:1900087,GO:0005856,GO:0030218,GO:0007050,GO:0035327,GO:0045893,GO:0005886,GO:0002446,GO:0032991,GO:0045652,GO:0006355,GO:0006351,GO:0005515,GO:1905437	standard	-1.41527	-1.17187	-1.52216
ENSG00000175416	NA	CLTB	ENSG00000175416	clathrin light chain B	genome	GO:0060170,GO:0072583,GO:0061024,GO:0005905,GO:0030130,GO:0030118,GO:0030132,GO:0042277,GO:0031410,GO:0006886,GO:0016020,GO:0005198,GO:0032050,GO:0030659,GO:0045334,GO:0005886,GO:0030125,GO:0016192,GO:0005829,GO:0005802,GO:0043231,GO:0005515	standard		-1.17039	-1.01663
ENSG00000155287	NA	SLC25A28	ENSG00000155287	solute carrier family 25 member 28	genome	GO:0006811,GO:0016020,GO:0005739,GO:0055072,GO:0005743,GO:0005381,GO:0048250,GO:0006839,GO:0016021	standard		-1.16545	-1.13072
ENSG00000164031	NA	DNAJB14	ENSG00000164031	DnaJ heat shock protein family (Hsp40) member B14	genome	GO:0005783,GO:0030544,GO:0051085,GO:0005634,GO:0016020,GO:0031965,GO:0005789,GO:0034622,GO:0016021	standard	-0.458682	-1.14439	-1.31182
ENSG00000133794	NA	ARNTL	ENSG00000133794	aryl hydrocarbon receptor nuclear translocator like	genome	GO:0032922,GO:2000323,GO:0017162,GO:0090263,GO:0042176,GO:0003677,GO:0043425,GO:0070888,GO:2001016,GO:0051775,GO:0070491,GO:0005737,GO:0043565,GO:0016605,GO:0001190,GO:0043161,GO:0005634,GO:0000060,GO:0005654,GO:0048511,GO:0006366,GO:0045944,GO:0051879,GO:0000982,GO:0000981,GO:0000980,GO:0007623,GO:0005667,GO:0050767,GO:0016604,GO:0050796,GO:0007283,GO:0042753,GO:0045892,GO:0045893,GO:0090403,GO:…	standard		-1.14439	-1.62396
ENSG00000125633	NA	CCDC93	ENSG00000125633	coiled-coil domain containing 93	genome	GO:0006893,GO:0043231,GO:0005515,GO:0015031,GO:0005768,GO:0005769	standard		-1.14439	-1.41806
ENSG00000159388	NA	BTG2	ENSG00000159388	BTG anti-proliferation factor 2	genome	GO:0006479,GO:0043524,GO:0031175,GO:0001078,GO:0014070,GO:0070062,GO:0000122,GO:0009612,GO:0043066,GO:0035914,GO:0021954,GO:2000178,GO:0008285,GO:0030182,GO:0006281,GO:0021542,GO:0060213,GO:0008306,GO:0043434,GO:0010033,GO:0051602,GO:0006974,GO:0009952,GO:0010243,GO:0006355,GO:0006977,GO:0006351,GO:0005515,GO:0017148,GO:0005829	standard	-1.12267	-1.13011	-1.0435
ENSG00000005022	NA	SLC25A5	ENSG00000005022	solute carrier family 25 member 5	genome	GO:0015853,GO:0042645,GO:1990830,GO:0043209,GO:0016021,GO:0016020,GO:0005739,GO:1901029,GO:0008284,GO:0005515,GO:0015866,GO:0015867,GO:0050796,GO:0005887,GO:0007059,GO:0055085,GO:0031625,GO:0071817,GO:0015207,GO:0045121,GO:0005471,GO:0005743,GO:0022857,GO:0003723,GO:0016032,GO:0005634	standard		-1.12421	-1.11461
ENSG00000113448	NA	PDE4D	ENSG00000113448	phosphodiesterase 4D	genome	GO:1901898,GO:0071222,GO:0006198,GO:0004114,GO:0004115,GO:0033137,GO:0019899,GO:0008144,GO:0050900,GO:0005891,GO:0007165,GO:0035264,GO:0019933,GO:0044325,GO:0061028,GO:0086004,GO:0086024,GO:0008081,GO:0005813,GO:0016020,GO:0005815,GO:0002027,GO:0006939,GO:0046872,GO:0007186,GO:1901844,GO:0016787,GO:0050852,GO:0030593,GO:0032743,GO:0016324,GO:0051117,GO:0032729,GO:0031965,GO:0060314,GO:0071875,GO:…	standard		-1.1193	-1.77913
ENSG00000163513	NA	TGFBR2	ENSG00000163513	transforming growth factor beta receptor 2	genome	GO:0032147,GO:0003151,GO:0002666,GO:0007219,GO:0002663,GO:0016021,GO:0007369,GO:0009612,GO:0000166,GO:0016740,GO:0046872,GO:0042127,GO:0031100,GO:0046332,GO:0010033,GO:0007179,GO:0007178,GO:0010634,GO:0043235,GO:0003214,GO:0051216,GO:0005829,GO:0060412,GO:0009897,GO:0048565,GO:0035162,GO:1990086,GO:0070022,GO:0001568,GO:0001569,GO:0007182,GO:0060463,GO:0005524,GO:1990428,GO:0009887,GO:2000379,GO:…	standard	-0.278976	-1.11524	-1.71707
ENSG00000111605	NA	CPSF6	ENSG00000111605	cleavage and polyadenylation specific factor 6	genome	GO:0035061,GO:1990904,GO:1990120,GO:0003676,GO:0016607,GO:0005634,GO:0016020,GO:0051262,GO:0005654,GO:0046833,GO:0110104,GO:0043023,GO:0005737,GO:0042382,GO:1990448,GO:0051290,GO:0098789,GO:0005847,GO:0005726,GO:0005849,GO:0003723,GO:0005515,GO:0003729,GO:0006397	standard		-1.10962	-1.45992
ENSG00000100243	NA	CYB5R3	ENSG00000100243	cytochrome b5 reductase 3	genome	GO:0016020,GO:0005783,GO:0051287,GO:0005789,GO:0035578,GO:0016491,GO:0005737,GO:0019852,GO:0050660,GO:0005811,GO:0005739,GO:0005833,GO:0005741,GO:0055114,GO:0016126,GO:0004128,GO:0006629,GO:0008015,GO:0016208,GO:0043531,GO:0008202,GO:0008203,GO:0043312,GO:0005576,GO:0006695,GO:0006694,GO:0005515	standard		-1.10486	-1.07964
ENSG00000120690	NA	ELF1	ENSG00000120690	E74 like ETS transcription factor 1	genome	GO:0043565,GO:0030154,GO:0050855,GO:0001959,GO:0006355,GO:0003700,GO:0005634,GO:0006366,GO:0050860,GO:0005654,GO:0001817,GO:0001077,GO:0045944,GO:0006351,GO:0005515,GO:0003677,GO:0000978,GO:0000981,GO:0045893	standard		-1.10257	-1.75433
ENSG00000088986	NA	DYNLL1	ENSG00000088986	dynein light chain LC8-type 1	genome	GO:0000086,GO:0005886,GO:0016236,GO:0072686,GO:0021762,GO:0005929,GO:0030286,GO:0005874,GO:0005875,GO:0008180,GO:0005737,GO:0070821,GO:0042326,GO:0006888,GO:0060271,GO:0097542,GO:0005813,GO:0005634,GO:0016020,GO:0045505,GO:0005739,GO:0051959,GO:0097711,GO:0003774,GO:0035735,GO:0005856,GO:0050790,GO:0005515,GO:0019886,GO:0006915,GO:0101003,GO:0010970,GO:0005868,GO:0010389,GO:0000776,GO:0008574,GO:…	standard		-1.10257	-1.10966
ENSG00000108671	NA	PSMD11	ENSG00000108671	proteasome 26S subunit, non-ATPase 11	genome	GO:0005737,GO:1904813,GO:0048863,GO:0005838,GO:0005829,GO:0022624,GO:0043687,GO:0016020,GO:0043312,GO:0005198,GO:0005654,GO:0006511,GO:0043248,GO:0005515,GO:0034774,GO:0000502,GO:0016579,GO:0005634,GO:0008541,GO:0005576	standard	0.599462	-1.10132	-1.02811
ENSG00000101084	NA	RAB5IF	ENSG00000101084	RAB5 interacting factor	genome	GO:0005575,GO:0008150,GO:0016021,GO:0016020,GO:0003674	standard		-1.1	-1.10236
ENSG00000196998 /// ENSG00000196998 #or# ENSG00000243279	NA /// NA #or# NA	WDR45	ENSG00000196998 /// ENSG00000196998 #or# ENSG00000243279	WD repeat domain 45 /// WD repeat domain 45 #or# PRA1 domain family member 2	genome	NA #or# GO:0016020,GO:0016021,GO:0016020,GO:0016021,GO:0005515,GO:0015031,GO:0015813,GO:0005768,GO:0010008	standard		-1.1	-1.04182
ENSG00000166233	NA	ARIH1	ENSG00000166233	ariadne RBR E3 ubiquitin protein ligase 1	genome	GO:0032436,GO:0008270,GO:0000209,GO:0019787,GO:0016604,GO:0061630,GO:0005634,GO:0016740,GO:0097413,GO:0046872,GO:0005737,GO:0004842,GO:0031462,GO:0031463,GO:0031464,GO:0031624,GO:0031625,GO:0005829,GO:0000151,GO:0016567,GO:0006511,GO:0019005,GO:0005515,GO:0015030	standard	-0.497156	-1.09464	-1.50995
ENSG00000132274	NA	TRIM22	ENSG00000132274	tripartite motif containing 22	genome	GO:0016607,GO:0008270,GO:0032880,GO:0005737,GO:0016604,GO:0006355,GO:0009615,GO:0005634,GO:0003714,GO:0016740,GO:0005654,GO:0010508,GO:0046872,GO:0043123,GO:0005794,GO:0005515,GO:0030674,GO:1903507,GO:0019901,GO:0060333,GO:0006955,GO:0070206,GO:0051092,GO:0051091,GO:0051607,GO:0003700,GO:0005829,GO:0005622,GO:0016567,GO:0006351,GO:0016032,GO:0015030	standard	-0.972191	-1.09316	-1.23165
ENSG00000213700	NA	RPL17P50	ENSG00000213700	ribosomal protein L17 pseudogene 50	genome	NA	standard	0	-1.08781	-1.06815
ENSG00000138668	NA	HNRNPD	ENSG00000138668	heterogeneous nuclear ribonucleoprotein D	genome	GO:1905663,GO:0097167,GO:0010629,GO:0010628,GO:0001889,GO:0003676,GO:0003677,GO:0005737,GO:0032355,GO:0043488,GO:0005634,GO:0005654,GO:0048511,GO:0042162,GO:0006401,GO:0045727,GO:0042826,GO:0006351,GO:0016070,GO:0071230,GO:0071392,GO:1904355,GO:0008134,GO:0051592,GO:0061158,GO:1901355,GO:1990828,GO:0045893,GO:0048255,GO:0021549,GO:0051602,GO:1904383,GO:0007420,GO:0032204,GO:0071732,GO:1990904,GO:…	standard	-2.84169	-1.0858	-1.08939
ENSG00000085662	NA	AKR1B1	ENSG00000085662	aldo-keto reductase family 1 member B	genome	GO:0004032,GO:0043795,GO:0042629,GO:0009414,GO:0060135,GO:0043220,GO:0072001,GO:0016491,GO:0005737,GO:0044597,GO:0005615,GO:0097066,GO:0003091,GO:0044598,GO:0031098,GO:0071475,GO:0005654,GO:0043066,GO:0033010,GO:0048471,GO:0097454,GO:0006700,GO:0046427,GO:0018931,GO:0048661,GO:0070062,GO:0046370,GO:0042415,GO:0001894,GO:0072061,GO:0010033,GO:0055114,GO:0009055,GO:0022900,GO:0005975,GO:0097238,GO:…	standard		-1.08427	-1.20127
ENSG00000134644	NA	PUM1	ENSG00000134644	pumilio RNA binding family member 1	genome	GO:0030154,GO:0016607,GO:0048863,GO:0043488,GO:1900246,GO:0010608,GO:0005634,GO:0005654,GO:0003730,GO:0005737,GO:0006417,GO:0007283,GO:0060964,GO:0051983,GO:0008344,GO:0061157,GO:0010494,GO:0035198,GO:0051726,GO:0035196,GO:0000932,GO:0003723,GO:0005515,GO:0016441,GO:2000637,GO:0005829	standard		-1.08299	-1.02729
ENSG00000132017	NA	DCAF15	ENSG00000132017	DDB1 and CUL4 associated factor 15	genome	GO:0016567,GO:0032991,GO:0080008,GO:0005515	standard		-1.08026	-1.07637
ENSG00000040933	NA	INPP4A	ENSG00000040933	inositol polyphosphate-4-phosphatase type I A	genome	GO:0005737,GO:0016787,GO:0052828,GO:0017161,GO:0036092,GO:0016311,GO:0005829,GO:0043647,GO:0016316,GO:0034597,GO:0007165,GO:0005515,GO:0006661	standard		-1.07728	-1.78266
ENSG00000144895	NA	EIF2A	ENSG00000144895	eukaryotic translation initiation factor 2A	genome	GO:0005737,GO:0006468,GO:0000049,GO:0032933,GO:0005615,GO:0005850,GO:0009967,GO:0042255,GO:0045296,GO:0072562,GO:0022627,GO:0043022,GO:0005515,GO:0006417,GO:0003743,GO:0006413,GO:0006412,GO:1990928,GO:0003729	standard	-0.134586	-1.07039	-1.12202
ENSG00000163719	NA	MTMR14	ENSG00000163719	myotubularin related protein 14	genome	GO:0005737,GO:0016787,GO:0001726,GO:0016236,GO:0016311,GO:0006470,GO:0004725,GO:0052629,GO:0004722,GO:0004438,GO:0005515,GO:0006661,GO:0035335,GO:0048471,GO:0005829	standard		-1.07039	-1.06454
ENSG00000145703	NA	IQGAP2	ENSG00000145703	IQ motif containing GTPase activating protein 2	genome	GO:0015629,GO:0017048,GO:0030175,GO:0005902,GO:0007165,GO:0043087,GO:0070493,GO:0005737,GO:0030667,GO:0070062,GO:0005547,GO:0003779,GO:0031941,GO:0030027,GO:0009986,GO:0034260,GO:0051015,GO:0005095,GO:0005886,GO:0071933,GO:0005829,GO:0043312,GO:0048365,GO:0005516,GO:0005515,GO:0034314	standard	0.197173	-1.06347	-1.07411
ENSG00000141506	NA	PIK3R5	ENSG00000141506	phosphoinositide-3-kinase regulatory subunit 5	genome	GO:0043551,GO:0046935,GO:0031683,GO:0005942,GO:0016310,GO:0005829,GO:0016301,GO:0005737,GO:0005815,GO:0016020,GO:0043406,GO:0005886,GO:0005944,GO:0014065,GO:0051897,GO:0005634,GO:0007186,GO:0046854,GO:0030168,GO:0046934	standard	-0.477427	-1.06	-1.11483
ENSG00000161847 #or# ENSG00000267303	NA #or# NA	AC011511.4	ENSG00000161847 #or# ENSG00000267303	ribonucleoprotein, PTB binding 1 #or# NA	genome	GO:0003676,GO:0003723,GO:0003676,GO:0003676,GO:0003723,GO:0003723,GO:0003676,GO:0003676,GO:0003676,GO:0003723,GO:0000398,GO:0005634,GO:0005634,GO:0005737 #or# GO:0003676,GO:0000398,GO:0005634	standard		-1.0595	-1.14676
ENSG00000070961	NA	ATP2B1	ENSG00000070961	ATPase plasma membrane Ca2+ transporting 1	genome	GO:1903779,GO:0009898,GO:0071386,GO:1990034,GO:0032591,GO:0032590,GO:0000166,GO:0015085,GO:0045177,GO:0070062,GO:0016021,GO:0016020,GO:1901660,GO:0071305,GO:0046872,GO:0005524,GO:0016787,GO:0099132,GO:0016324,GO:0006811,GO:0006816,GO:0016323,GO:0034220,GO:0030165,GO:0032809,GO:0005887,GO:0005886,GO:0009409,GO:0043231,GO:0007568,GO:0007420,GO:0051480,GO:0045121,GO:0070588,GO:0003407,GO:0005516,GO:…	standard	-0.695994	-1.05798	-1.14523
ENSG00000134250	NA	NOTCH2	ENSG00000134250	notch 2	genome	GO:0016020,GO:0038023,GO:0030154,GO:0046579,GO:0005789,GO:0010629,GO:0005576,GO:0007275,GO:0005737,GO:0007219,GO:0030522,GO:0005634,GO:0001709,GO:0005654,GO:0043066,GO:0005509,GO:0006367,GO:0046849,GO:0009887,GO:2001204,GO:0043235,GO:0050793,GO:0009986,GO:0006915,GO:0007050,GO:0005887,GO:0030097,GO:0005886,GO:0019827,GO:0070374,GO:0007399,GO:0000139,GO:0006355,GO:0003184,GO:0002315,GO:0006351,GO:…	standard		-1.05693	-1.10236
ENSG00000075539	NA	FRYL	ENSG00000075539	FRY like transcription coactivator	genome	GO:0090527,GO:0000902,GO:0030427,GO:0006355,GO:0006351,GO:0005515,GO:0031175,GO:0005938	standard		-1.05419	-1.23165
ENSG00000117280	NA	RAB29	ENSG00000117280	RAB29, member RAS oncogene family	genome	GO:0019894,GO:0020003,GO:0032438,GO:0030154,GO:0042110,GO:0050862,GO:0007416,GO:0005737,GO:0016020,GO:0070840,GO:0005773,GO:0009617,GO:0005739,GO:0000166,GO:0097708,GO:0007005,GO:0048471,GO:0001921,GO:1903441,GO:0055037,GO:0005525,GO:0005794,GO:0003924,GO:0017137,GO:0090316,GO:0005856,GO:0010977,GO:0072657,GO:0042147,GO:0005886,GO:1901214,GO:0031982,GO:0042470,GO:0007030,GO:0016192,GO:0005801,GO:…	standard		-1.05324	-1.11135
ENSG00000136504	NA	KAT7	ENSG00000136504	lysine acetyltransferase 7	genome	GO:0043982,GO:0090240,GO:0072720,GO:0008270,GO:0072708,GO:0005737,GO:0000123,GO:0006355,GO:0006325,GO:0005634,GO:0004402,GO:0031098,GO:0005654,GO:0016740,GO:0016746,GO:0016573,GO:0006260,GO:0046872,GO:0000981,GO:0043966,GO:0072710,GO:0072716,GO:0072739,GO:0044212,GO:1900182,GO:0003700,GO:0043983,GO:0005829,GO:0043981,GO:0003688,GO:0045944,GO:0006351,GO:0005515	standard		-1.05324	-1.58528
ENSG00000185728	NA	YTHDF3	ENSG00000185728	YTH N6-methyladenosine RNA binding protein 3	genome	GO:1990247,GO:0005737,GO:0043022,GO:0005829,GO:0003723,GO:0005515,GO:0045948,GO:0045727,GO:0061157	standard		-1.05128	-1.05107
ENSG00000046651	NA	OFD1	ENSG00000046651	OFD1, centriole and centriolar satellite protein	genome	GO:0000086,GO:0005929,GO:0097711,GO:0005737,GO:0036064,GO:0005813,GO:0005634,GO:0016020,GO:0060287,GO:0005814,GO:0005815,GO:0030030,GO:0042802,GO:0005856,GO:0034451,GO:0060271,GO:0042995,GO:0010389,GO:0005829,GO:0005515,GO:0043014,GO:0043015	standard	1.31687	-1.04923	-1.44315
ENSG00000100941	NA	PNN	ENSG00000100941	pinin, desmosome associated protein	genome	GO:0016607,GO:0035145,GO:0016020,GO:0005911,GO:0005634,GO:0005886,GO:0030057,GO:0000398,GO:0005198,GO:0006355,GO:0005882,GO:0030054,GO:0003723,GO:0005515,GO:0003677,GO:0007155,GO:0006397,GO:0071013,GO:0008380,GO:0005681,GO:0006351	standard		-1.04753	-1.31411
ENSG00000127837	NA	AAMP	ENSG00000127837	angio associated migratory cell protein	genome	GO:0042273,GO:0005737,GO:0015630,GO:0045171,GO:0005829,GO:0030154,GO:0030687,GO:0051082,GO:0007275,GO:0014909,GO:0005515,GO:0005886,GO:0010595,GO:0016020,GO:0001525,GO:0009986,GO:0008201	standard		-1.0224	-1.27472
ENSG00000174718	NA	KIAA1551	ENSG00000174718	KIAA1551	genome	NA	standard	-0.109051	-1.02101	-1.7536
ENSG00000128191	NA	DGCR8	ENSG00000128191	DGCR8, microprocessor complex subunit	genome	GO:0090502,GO:0005654,GO:0070877,GO:0090501,GO:0020037,GO:0005730,GO:0004525,GO:0005634,GO:0005737,GO:0070878,GO:0031053,GO:0003725,GO:0003723,GO:0005515,GO:0046872,GO:0042802,GO:0042803	standard		-1.01009	-1.19688
ENSG00000135905	NA	DOCK10	ENSG00000135905	dedicator of cytokinesis 10	genome	GO:0005737,GO:0005829,GO:0030334,GO:0043547,GO:0043197,GO:0042995,GO:0005634,GO:0016020,GO:0005085,GO:0005622,GO:0005654,GO:0003674,GO:0001782,GO:0002315,GO:0007264,GO:0060997,GO:0070062	standard	-0.739393	-1.00904	-1.1851
ENSG00000089775	NA	ZBTB25	ENSG00000089775	zinc finger and BTB domain containing 25	genome	GO:0005737,GO:0003676,GO:0003700,GO:0005634,GO:0005654,GO:0006355,GO:0010467,GO:0006357,GO:0006351,GO:0005515,GO:0003677,GO:0046872,GO:0000981	standard		-1.00689	-2.33118
ENSG00000185477	NA	GPRIN3	ENSG00000185477	GPRIN family member 3	genome	NA	standard	-0.521252	-1.00499	-1.21089
ENSG00000074706	NA	IPCEF1	ENSG00000074706	interaction protein for cytohesin exchange factors 1	genome	GO:0005737,GO:0005344,GO:0016020,GO:0006979,GO:0098869,GO:0005886,GO:0004601,GO:0015671	standard	0.339345	-1	-1.23165
ENSG00000179271	NA	GADD45GIP1	ENSG00000179271	GADD45G interacting protein 1	genome	GO:0070126,GO:0070125,GO:0005515,GO:0005634,GO:0005739,GO:0016032,GO:0005759,GO:0071850,GO:0007049,GO:0005840	standard		1.00447	1.06497
ENSG00000247774	NA	PCED1B-AS1	ENSG00000247774	PCED1B antisense RNA 1	genome	NA	standard	0.437231	1.01569	1.19804
ENSG00000198771	NA	RCSD1	ENSG00000198771	RCSD domain containing 1	genome	GO:0005884,GO:0003009,GO:0051015,GO:0071474	standard		1.01788	1.09028
ENSG00000237214	NA	AL080243.2	ENSG00000237214	NA	genome	NA	standard	0.25536	1.03105	1.05503
ENSG00000147684	NA	NDUFB9	ENSG00000147684	NADH:ubiquinone oxidoreductase subunit B9	genome	GO:0032981,GO:0007605,GO:0008137,GO:0016020,GO:0005739,GO:0006120,GO:0005743,GO:0005747,GO:0005515,GO:0070469,GO:0055114	standard	0.528379	1.03883	1.19462
ENSG00000176340	NA	COX8A	ENSG00000176340	cytochrome c oxidase subunit 8A	genome	GO:0004129,GO:1902600,GO:0016021,GO:0016020,GO:0006123,GO:0005739,GO:0005751,GO:0005743,GO:0022900,GO:0005515,GO:0006091	standard	0.688159	1.04704	1.23838
ENSG00000214753 #or# ENSG00000234857 /// ENSG00000214753	NA /// NA #or# NA	HNRNPUL2	ENSG00000214753 #or# ENSG00000234857 /// ENSG00000214753	heterogeneous nuclear ribonucleoprotein U like 2 /// heterogeneous nuclear ribonucleoprotein U like 2 #or# HNRNPUL2-BSCL2 readthrough (NMD candidate)	genome	GO:0003723,GO:0008150,GO:0005634,GO:0005654,GO:0016020 #or# NA	standard		1.05724	1.05523
ENSG00000125637	NA	PSD4	ENSG00000125637	pleckstrin and Sec7 domain containing 4	genome	GO:0016020,GO:0005543,GO:0005085,GO:0008289,GO:0005086,GO:0005886,GO:0032012,GO:0042995,GO:0032587	standard		1.06321	1.81898
ENSG00000198624	NA	CCDC69	ENSG00000198624	coiled-coil domain containing 69	genome	GO:0005737,GO:0005856,GO:0005819,GO:0030496,GO:0051255,GO:0051233	standard	0.649685	1.06711	1.05958
ENSG00000099797	NA	TECR	ENSG00000099797	trans-2,3-enoyl-CoA reductase	genome	GO:0005737,GO:0006633,GO:0006631,GO:0030176,GO:0006629,GO:0016627,GO:0016020,GO:0005783,GO:0030497,GO:0005789,GO:0102758,GO:0035338,GO:0005515,GO:0017099,GO:0005634,GO:0042761,GO:0016021,GO:0055114,GO:0016491	standard	0.621488	1.08212	1.13572
ENSG00000226564	NA	FTH1P20	ENSG00000226564	ferritin heavy chain 1 pseudogene 20	genome	NA	standard		1.08342	1.45116
ENSG00000150867	NA	PIP4K2A	ENSG00000150867	phosphatidylinositol-5-phosphate 4-kinase type 2 alpha	genome	GO:0016310,GO:0006644,GO:0005737,GO:0035855,GO:0005634,GO:0016020,GO:0005776,GO:0000166,GO:0005654,GO:0016740,GO:0052811,GO:0046854,GO:0006661,GO:0010506,GO:0005524,GO:0016308,GO:0016309,GO:0016301,GO:0016307,GO:0046488,GO:2000786,GO:0005886,GO:0014066,GO:0005829,GO:0005515	standard	0.0867806	1.08414	1.04656
ENSG00000183298	NA	RPSAP19	ENSG00000183298	ribosomal protein SA pseudogene 19	genome	NA	standard	-0.250463	1.08662	1.04107
ENSG00000233476	NA	EEF1A1P6	ENSG00000233476	eukaryotic translation elongation factor 1 alpha 1 pseudogene 6	genome	NA	standard	0.465369	1.10159	1.00651
ENSG00000011304	NA	PTBP1	ENSG00000011304	polypyrimidine tract binding protein 1	genome	GO:0033119,GO:0003676,GO:0070886,GO:0008187,GO:0051148,GO:0008543,GO:0036002,GO:0075522,GO:0000381,GO:0070062,GO:0005730,GO:0005634,GO:0016020,GO:0005654,GO:0008380,GO:0035307,GO:0016070,GO:0048025,GO:0000398,GO:0003723,GO:0005515,GO:0006397	standard	0.91239	1.10192	1.36351
ENSG00000130429 #or# ENSG00000284292 /// ENSG00000241685 #or# ENSG00000284292	NA #or# NA	AC004922.1	ENSG00000130429 #or# ENSG00000284292 /// ENSG00000241685 #or# ENSG00000284292	actin related protein 2/3 complex subunit 1B #or# NA /// actin related protein 2/3 complex subunit 1A #or# NA	genome	GO:0003779,GO:0003779,GO:0003779,GO:0003779,GO:0003779,GO:0003779,GO:0003779,GO:0003779,GO:0044877,GO:0030833,GO:0030833,GO:0030833,GO:0030833,GO:0030833,GO:0030833,GO:0030833,GO:0030833,GO:0032355,GO:0034314,GO:0034314,GO:0034314,GO:0034314,GO:0034314,GO:0034314,GO:0034314,GO:0034314,GO:0034314,GO:0034314,GO:0034314,GO:0034314,GO:0034314,GO:0034314,GO:0034314,GO:0034314,GO:0043627,GO:0005737,GO:…	standard		1.10354	1.53389
ENSG00000100129 #or# ENSG00000279738 /// ENSG00000100129	NA /// NA #or# NA	EIF3L	ENSG00000100129 #or# ENSG00000279738 /// ENSG00000100129	eukaryotic translation initiation factor 3 subunit L /// eukaryotic translation initiation factor 3 subunit L #or# NA	genome	GO:0003743,GO:0003743,GO:0001732,GO:0002183,GO:0006412,GO:0006413,GO:0005737,GO:0005737,GO:0005852,GO:0005852,GO:0016282,GO:0033290,GO:0003743,GO:0003743,GO:0001732,GO:0002183,GO:0006412,GO:0006413,GO:0005737,GO:0005737,GO:0005852,GO:0005852,GO:0016282,GO:0033290,GO:0003743,GO:0006413,GO:0005737,GO:0005852,GO:0003743,GO:0006413,GO:0005737,GO:0005852,GO:0003743,GO:0006413,GO:0005737,GO:0005852,GO:…	standard	1.27357	1.10715	1.05692
ENSG00000171570 #or# ENSG00000268797 #or# ENSG00000269858 /// ENSG00000171570 #or# ENSG00000269858	NA #or# NA #or# NA /// NA #or# NA	RAB4B-EGLN2	ENSG00000171570 #or# ENSG00000268797 #or# ENSG00000269858 /// ENSG00000171570 #or# ENSG00000269858	RAB4B-EGLN2 readthrough (NMD candidate) #or# egl-9 family hypoxia inducible factor 2 /// RAB4B-EGLN2 readthrough (NMD candidate) #or# NA #or# egl-9 family hypoxia inducible factor 2	genome	GO:0003924,GO:0005525 #or# NA #or# NA #or# GO:0005506,GO:0005506,GO:0005506,GO:0016491,GO:0016491,GO:0016491,GO:0016705,GO:0016705,GO:0016705,GO:0031418,GO:0031418,GO:0031418,GO:0031545,GO:0046872,GO:0046872,GO:0046872,GO:0018401,GO:0055114,GO:0055114,GO:0055114,GO:0005654,GO:0005654,GO:0005654,GO:0005506,GO:0016491,GO:0016705,GO:0031418,GO:0046872,GO:0055114,GO:0005654,GO:0005654,GO:0005654,GO:0…	standard		1.11195	1.23263
ENSG00000109111	NA	SUPT6H	ENSG00000109111	SPT6 homolog, histone chaperone	genome	GO:0034728,GO:0042393,GO:0051147,GO:0035327,GO:0050684,GO:0045191,GO:0031491,GO:0008023,GO:0003676,GO:0003677,GO:0051028,GO:0032968,GO:0006139,GO:0070827,GO:0061086,GO:0006342,GO:0005634,GO:0005654,GO:0006366,GO:0006368,GO:0042789,GO:0008380,GO:0006351,GO:0005515,GO:0032784,GO:0010793,GO:0006338,GO:0003700,GO:0006355,GO:0006357,GO:0003723,GO:0016032,GO:0000991,GO:0006397	standard	1.16581	1.11195	1.12199
ENSG00000008517	NA	IL32	ENSG00000008517	interleukin 32	genome	GO:0005125,GO:0019221,GO:0005829,GO:0016020,GO:0006952,GO:0005576,GO:0005515,GO:0006955,GO:0007155,GO:0010469,GO:0005615	standard	1.27902	1.12507	1.15411
ENSG00000013364	NA	MVP	ENSG00000013364	major vault protein	genome	GO:0031953,GO:1904813,GO:0023057,GO:0038127,GO:0051028,GO:0005737,GO:0070062,GO:0005634,GO:0016020,GO:0061099,GO:0048471,GO:0042802,GO:0005856,GO:0019901,GO:0019903,GO:0034774,GO:0005643,GO:0005829,GO:0043312,GO:0005576,GO:0005515,GO:0015031	standard	-0.0135148	1.13314	1.58194
ENSG00000167658	NA	EEF2	ENSG00000167658	eukaryotic translation elongation factor 2	genome	GO:1990904,GO:0034774,GO:0042788,GO:0016235,GO:1904813,GO:0005737,GO:0032355,GO:0070062,GO:0005634,GO:0016020,GO:0000166,GO:0002244,GO:0051593,GO:0035914,GO:2000767,GO:0043022,GO:0005525,GO:0003924,GO:0051015,GO:0019901,GO:0045471,GO:0014009,GO:0005886,GO:0002931,GO:0003009,GO:0005844,GO:0008097,GO:0045727,GO:0007568,GO:0042542,GO:0005829,GO:0045121,GO:0042493,GO:0043312,GO:0045296,GO:0005576,GO:…	standard	0.236775	1.1398	1.19965
ENSG00000230076	NA	RPL10P6	ENSG00000230076	ribosomal protein L10 pseudogene 6	genome	NA	standard	-0.109051	1.1476	1.20655
ENSG00000198755	NA	RPL10A	ENSG00000198755	ribosomal protein L10a	genome	GO:0000184,GO:0015934,GO:0005829,GO:0022625,GO:0042788,GO:0005634,GO:0016020,GO:0006614,GO:0070062,GO:0003735,GO:0045471,GO:0003723,GO:0005515,GO:0000470,GO:0002181,GO:0005925,GO:0006413,GO:0006412,GO:0005840	standard	0.0267068	1.14816	1.02469
ENSG00000028277	NA	POU2F2	ENSG00000028277	POU class 2 homeobox 2	genome	GO:0048305,GO:0048469,GO:0001077,GO:0003677,GO:0002380,GO:0019904,GO:0005737,GO:0043565,GO:0005634,GO:0005654,GO:0006366,GO:0000981,GO:0045893,GO:0006959,GO:0043231,GO:0003700,GO:0006355,GO:0045944,GO:0006351,GO:0042795,GO:0000978,GO:0002335	standard	0.448652	1.1588	1.28989
ENSG00000102007	NA	PLP2	ENSG00000102007	proteolipid protein 2	genome	GO:0006935,GO:0019956,GO:0016021,GO:0016020,GO:0005789,GO:0015075,GO:0034220,GO:0005515,GO:0005886,GO:0005783,GO:0006811,GO:0019221	standard	0.12983	1.16254	1.1583
ENSG00000175826	NA	CTDNEP1	ENSG00000175826	CTD nuclear envelope phosphatase 1	genome	GO:0034504,GO:0016020,GO:0016791,GO:0005783,GO:0016311,GO:0006470,GO:0005789,GO:0006998,GO:0010867,GO:0005737,GO:0016021,GO:0005811,GO:0007498,GO:0007276,GO:0005635,GO:0071595,GO:0016787,GO:0031965,GO:0007077,GO:0004722,GO:0004721,GO:0005515,GO:0090263,GO:0005634	standard	0.387023	1.16595	1.13572
ENSG00000198242	NA	RPL23A	ENSG00000198242	ribosomal protein L23a	genome	GO:0005737,GO:0005829,GO:0000184,GO:0031932,GO:0005840,GO:0008283,GO:0070062,GO:0005634,GO:0005730,GO:0006614,GO:0045296,GO:0005622,GO:0003735,GO:0003723,GO:0005515,GO:0022625,GO:0019843,GO:0006413,GO:0006412,GO:0000027	standard	0.270581	1.16701	1.16441
ENSG00000167792	NA	NDUFV1	ENSG00000167792	NADH:ubiquinone oxidoreductase core subunit V1	genome	GO:0042775,GO:0051287,GO:0051539,GO:0032981,GO:0008137,GO:0005829,GO:0016020,GO:0005739,GO:0006120,GO:0005743,GO:0016651,GO:0010181,GO:0051536,GO:0070469,GO:0046872,GO:0005747,GO:0003954,GO:0055114,GO:0016491	standard	-0.194087	1.16877	1.1669
ENSG00000104964	NA	AES	ENSG00000104964	amino-terminal enhancer of split	genome	GO:0090090,GO:0000122,GO:0009887,GO:0016055,GO:2000210,GO:0001501,GO:0032091,GO:0040008,GO:0003714,GO:0031668,GO:0070555,GO:0006355,GO:0010629,GO:0006357,GO:0045892,GO:0006351,GO:0005515,GO:0060761,GO:0005634,GO:0007275	standard	0.835434	1.17059	1.07213
ENSG00000141522	NA	ARHGDIA	ENSG00000141522	Rho GDP dissociation inhibitor alpha	genome	GO:2000249,GO:0051056,GO:0071260,GO:0017048,GO:0007162,GO:0035023,GO:0032880,GO:0005737,GO:0005615,GO:0005634,GO:0016020,GO:0070062,GO:0043066,GO:0005504,GO:0051879,GO:0030336,GO:0050790,GO:0005096,GO:0005094,GO:0019901,GO:0005856,GO:0008360,GO:0001772,GO:0007266,GO:0043547,GO:0050771,GO:0050772,GO:0071407,GO:0005829,GO:0071526,GO:0071461,GO:0005515	standard	-0.336691	1.17073	1.1436
ENSG00000136279 #or# ENSG00000239775 /// ENSG00000136279	NA /// NA #or# NA	DBNL	ENSG00000136279 #or# ENSG00000239775 /// ENSG00000136279	drebrin like #or# NA /// drebrin like	genome	GO:0003779,GO:0051015,GO:0006898,GO:0007416,GO:0048812,GO:0097178,GO:0005622,GO:0051015,GO:0006898,GO:0007416,GO:0048812,GO:0097178,GO:0003779,GO:0051015,GO:0006898,GO:0007416,GO:0048812,GO:0097178,GO:0005622,GO:0051015,GO:0006898,GO:0007416,GO:0048812,GO:0097178,GO:0051015,GO:0006898,GO:0007416,GO:0048812,GO:0097178,GO:0003779,GO:0051015,GO:0006898,GO:0007416,GO:0048812,GO:0097178,GO:0005622,GO:…	standard		1.17754	1.27388
ENSG00000105329	NA	TGFB1	ENSG00000105329	transforming growth factor beta 1	genome	GO:0042130,GO:2000249,GO:0019221,GO:0035066,GO:0031536,GO:0051098,GO:0048468,GO:0050680,GO:0051280,GO:0010800,GO:0030509,GO:0060325,GO:0050921,GO:1902895,GO:0030501,GO:0048146,GO:0043029,GO:0007219,GO:0045786,GO:0002513,GO:0000165,GO:0009611,GO:0030512,GO:0043539,GO:0045662,GO:0002062,GO:0048298,GO:0042127,GO:0016202,GO:0005796,GO:0030214,GO:2000727,GO:0030217,GO:0050777,GO:0043537,GO:0031065,GO:…	standard		1.17754	1.68892
ENSG00000108107 #or# ENSG00000284029	NA #or# NA	MIR6805	ENSG00000108107 #or# ENSG00000284029	ribosomal protein L28 #or# microRNA 6805	genome	GO:0003735,GO:0006412,GO:0005622,GO:0005840,GO:0003735,GO:0006412,GO:0005622,GO:0005840,GO:0003735,GO:0006412,GO:0005622,GO:0005840,GO:0003723,GO:0003723,GO:0003723,GO:0003723,GO:0003723,GO:0003723,GO:0003723,GO:0003723,GO:0003723,GO:0003723,GO:0003723,GO:0003723,GO:0003735,GO:0003735,GO:0003735,GO:0003735,GO:0003735,GO:0003735,GO:0003735,GO:0003735,GO:0003735,GO:0003735,GO:0003735,GO:0003735,GO:…	standard	-0.361438	1.18439	1.42588
ENSG00000003402 #or# ENSG00000234431 /// ENSG00000003402	NA /// NA #or# NA	CFLAR	ENSG00000003402 #or# ENSG00000234431 /// ENSG00000003402	CASP8 and FADD like apoptosis regulator #or# NA /// CASP8 and FADD like apoptosis regulator	genome	GO:0004197,GO:0008234,GO:0006508,GO:0042981,GO:0002020,GO:0004197,GO:0004197,GO:0005123,GO:0008234,GO:0008234,GO:0016504,GO:0044877,GO:0046982,GO:0001666,GO:0006508,GO:0006508,GO:0007519,GO:0010667,GO:0010952,GO:0010952,GO:0010976,GO:0014732,GO:0014842,GO:0014866,GO:0032869,GO:0033574,GO:0042981,GO:0042981,GO:0043066,GO:0043066,GO:0043154,GO:0043403,GO:0051092,GO:0060546,GO:0070374,GO:0071364,GO:…	standard	1.3025	1.19003	1.10898
ENSG00000230979	NA	AC079250.1	ENSG00000230979	NA	genome	NA	standard	-0.268329	1.19845	1.02085
ENSG00000065427	NA	KARS	ENSG00000065427	lysyl-tRNA synthetase	genome	GO:0000187,GO:1900745,GO:0017101,GO:0006430,GO:1905050,GO:0033209,GO:0003676,GO:0002741,GO:0016597,GO:0003877,GO:0005737,GO:0010165,GO:0000049,GO:0005615,GO:0005634,GO:0016020,GO:0005739,GO:0000166,GO:0016740,GO:0005759,GO:0042802,GO:0042803,GO:0008285,GO:0008033,GO:0016032,GO:0015966,GO:1900017,GO:0004812,GO:0045893,GO:0005886,GO:0016874,GO:0004824,GO:0002276,GO:0005829,GO:0005576,GO:0005524,GO:…	standard	0.29134	1.20353	1.30892
ENSG00000171791	NA	BCL2	ENSG00000171791	BCL2, apoptosis regulator	genome	GO:2001234,GO:0032848,GO:0001656,GO:0048589,GO:0006470,GO:0048066,GO:0008584,GO:0001503,GO:0003014,GO:0035265,GO:0005783,GO:0005654,GO:0014031,GO:2000134,GO:0002260,GO:0016021,GO:0016020,GO:0001822,GO:0031069,GO:0030307,GO:0033033,GO:0010523,GO:0031103,GO:0030217,GO:0032835,GO:0031965,GO:0048070,GO:0019903,GO:0019221,GO:0010039,GO:0005789,GO:0002931,GO:0007569,GO:0048873,GO:0055085,GO:0005829,GO:…	standard	1.09542	1.20925	1.26139
ENSG00000168137	NA	SETD5	ENSG00000168137	SET domain containing 5	genome	GO:1902275,GO:0035065,GO:0006325,GO:0005634,GO:0005654,GO:0006355,GO:0006351,GO:0016593,GO:0016569	standard		1.23001	1.1115
ENSG00000173120	NA	KDM2A	ENSG00000173120	lysine demethylase 2A	genome	GO:0006351,GO:0032259,GO:0006303,GO:0051213,GO:0006325,GO:0070544,GO:0005634,GO:0055114,GO:0051864,GO:0005654,GO:0006355,GO:0032452,GO:0006357,GO:0008270,GO:0005515,GO:0003677,GO:0008168,GO:0046872,GO:0000981,GO:0016491	standard	1.14136	1.23575	1.15662
ENSG00000168056	NA	LTBP3	ENSG00000168056	latent transforming growth factor beta binding protein 3	genome	GO:0070062,GO:0036363,GO:1902462,GO:0019838,GO:0031012,GO:0005576,GO:0005509,GO:2000741,GO:0050431	standard	0.890949	1.23808	1.4767
ENSG00000126934	NA	MAP2K2	ENSG00000126934	mitogen-activated protein kinase kinase 2	genome	GO:0000187,GO:0009898,GO:0005783,GO:0005794,GO:0016310,GO:0018108,GO:0010629,GO:0071902,GO:0005925,GO:0042981,GO:1903800,GO:0036289,GO:0016020,GO:0007346,GO:0005778,GO:0005874,GO:0005634,GO:0005770,GO:0000165,GO:0005739,GO:0000166,GO:0004674,GO:0016740,GO:0004712,GO:0004713,GO:0004672,GO:0048471,GO:0046872,GO:0005524,GO:2000641,GO:0005737,GO:0006468,GO:0016301,GO:0032872,GO:0030165,GO:0045893,GO:…	standard		1.23931	1.15206
ENSG00000126267	NA	COX6B1	ENSG00000126267	cytochrome c oxidase subunit 6B1	genome	GO:0004129,GO:1902600,GO:0005739,GO:0005743,GO:0022900,GO:0021762,GO:0005758	standard	0.712091	1.24027	1.01347
ENSG00000198055	NA	GRK6	ENSG00000198055	G protein-coupled receptor kinase 6	genome	GO:0016020,GO:0006468,GO:0016055,GO:0047696,GO:0005515,GO:0016310,GO:0016301,GO:0008277,GO:0000166,GO:0004674,GO:0016740,GO:0007165,GO:0004703,GO:0004672,GO:0005886,GO:0007186,GO:0005524	standard	1.06206	1.24203	1.17823
ENSG00000231940	NA	RPS7P3	ENSG00000231940	ribosomal protein S7 pseudogene 3	genome	NA	standard	0.60238	1.25154	1.14978
ENSG00000141959	NA	PFKL	ENSG00000141959	phosphofructokinase, liver type	genome	GO:0051289,GO:0016310,GO:0070095,GO:1904813,GO:0061621,GO:0046676,GO:0003872,GO:0006096,GO:0005737,GO:0005945,GO:0070062,GO:0070061,GO:0016020,GO:0030388,GO:0000166,GO:0016740,GO:0046872,GO:0042802,GO:0016301,GO:0019900,GO:0008152,GO:0034774,GO:0061615,GO:0051259,GO:0005975,GO:0003824,GO:0005829,GO:0043312,GO:0009749,GO:0005576,GO:0005524,GO:0005515,GO:0006002,GO:0048029	standard	0.149867	1.2532	1.44295
ENSG00000087191	NA	PSMC5	ENSG00000087191	proteasome 26S subunit, ATPase 5	genome	GO:0016020,GO:0036402,GO:0022624,GO:0017025,GO:0090261,GO:0016234,GO:0050804,GO:0031595,GO:0031597,GO:0016887,GO:0008540,GO:0005737,GO:0005838,GO:0070062,GO:0043161,GO:0005634,GO:0031531,GO:0072562,GO:0000166,GO:0005654,GO:0006357,GO:1901800,GO:0016579,GO:0043687,GO:0005524,GO:0016787,GO:0008134,GO:0045892,GO:0030163,GO:0030433,GO:0000502,GO:0045899,GO:0043069,GO:0005829,GO:0098794,GO:0005515,GO:…	standard	0.120294	1.25686	1.22778
ENSG00000187838 #or# ENSG00000262481	NA #or# NA	TMEM256-PLSCR3	ENSG00000187838 #or# ENSG00000262481	phospholipid scramblase 3 #or# TMEM256-PLSCR3 readthrough (NMD candidate)	genome	GO:0005739,GO:0017128,GO:0017121,GO:0005739,GO:0005886,GO:0005509,GO:0005509,GO:0005509,GO:0005509,GO:0005515,GO:0005515,GO:0005515,GO:0005515,GO:0017124,GO:0017124,GO:0017124,GO:0017124,GO:0017128,GO:0017128,GO:0017128,GO:0017128,GO:0017128,GO:0017128,GO:0017128,GO:0017128,GO:0048306,GO:0048306,GO:0048306,GO:0048306,GO:0006915,GO:0006915,GO:0006915,GO:0006915,GO:0017121,GO:0017121,GO:0017121,GO:…	standard	1.60638	1.25933	1.09028
ENSG00000171603	NA	CLSTN1	ENSG00000171603	calsyntenin 1	genome	GO:0019894,GO:0005783,GO:0050806,GO:0005789,GO:0042988,GO:0030054,GO:0042995,GO:0001540,GO:0016021,GO:0016020,GO:0005509,GO:0005794,GO:0005515,GO:0009986,GO:0045211,GO:0001558,GO:0014069,GO:0005886,GO:0007155,GO:0007156,GO:0000139,GO:0005576,GO:0051965,GO:0005634,GO:0045202	standard	1.31781	1.26059	1.19337
ENSG00000168653	NA	NDUFS5	ENSG00000168653	NADH:ubiquinone oxidoreductase subunit S5	genome	GO:0032981,GO:0008137,GO:0016020,GO:0005739,GO:0006120,GO:0005743,GO:0005747,GO:0005758,GO:0070469,GO:0055114	standard	-0.266037	1.26087	1.32045
ENSG00000243829	NA	AC011495.1	ENSG00000243829	NA	genome	NA	standard	-0.893085	1.2616	1.43738
ENSG00000162434	NA	JAK1	ENSG00000162434	Janus kinase 1	genome	GO:0005088,GO:0019221,GO:0016310,GO:0030154,GO:0031730,GO:0016477,GO:0007169,GO:0035556,GO:0005925,GO:0005737,GO:0038083,GO:0005634,GO:0016020,GO:0000165,GO:1903672,GO:0000166,GO:0016740,GO:0004715,GO:0035723,GO:0004713,GO:0004672,GO:0070102,GO:0046872,GO:0045087,GO:0005524,GO:0035722,GO:0042127,GO:0005856,GO:0006468,GO:0038110,GO:0005131,GO:0070757,GO:0038113,GO:0038111,GO:0016301,GO:0038114,GO:…	standard	1.34395	1.26704	1.04336
ENSG00000143774	NA	GUK1	ENSG00000143774	guanylate kinase 1	genome	GO:0019673,GO:0046711,GO:0046939,GO:0046710,GO:0016310,GO:0046037,GO:0016301,GO:0004385,GO:0046060,GO:0000166,GO:0006163,GO:0015949,GO:0016740,GO:0034436,GO:0046034,GO:0006185,GO:0046054,GO:0005829,GO:0005524	standard	-0.255892	1.26774	1.15401
ENSG00000163479	NA	SSR2	ENSG00000163479	signal sequence receptor subunit 2	genome	GO:0005783,GO:0006613,GO:0016020,GO:0005789,GO:0005515,GO:0016021	standard	-0.172061	1.26787	1.07241
ENSG00000240616	NA	RPS6P25	ENSG00000240616	ribosomal protein S6 pseudogene 25	genome	NA	standard	0.261157	1.27456	1.10277
ENSG00000178209	NA	PLEC	ENSG00000178209	plectin	genome	GO:0005903,GO:0005925,GO:0030056,GO:0030054,GO:0005856,GO:0045111,GO:0070062,GO:0003779,GO:0030506,GO:0005737,GO:0042383,GO:0031581,GO:0008307,GO:0005886,GO:0008092,GO:0005829,GO:0045296,GO:0016528,GO:0003723,GO:0005515,GO:0043292,GO:0043034	standard	-0.260942	1.27744	1.77514
ENSG00000220848	NA	RPS18P9	ENSG00000220848	ribosomal protein S18 pseudogene 9	genome	NA	standard	0.311148	1.28079	1.00398
ENSG00000213261	NA	EEF1B2P6	ENSG00000213261	eukaryotic translation elongation factor 1 beta 2 pseudogene 6	genome	NA	standard	-1.01436	1.28221	1.03495
ENSG00000123240	NA	OPTN	ENSG00000123240	optineurin	genome	GO:0008022,GO:0055038,GO:0000086,GO:0061734,GO:0055037,GO:0090161,GO:0007165,GO:0031593,GO:0050829,GO:0008219,GO:0048471,GO:0005737,GO:1904417,GO:0031410,GO:0005634,GO:0043001,GO:0005654,GO:0034067,GO:0010508,GO:0043124,GO:0070530,GO:0001920,GO:0046872,GO:0045087,GO:0042802,GO:0005794,GO:0005776,GO:0006914,GO:0034613,GO:0017137,GO:0007030,GO:0030674,GO:0016192,GO:0005829,GO:0005802,GO:0000139,GO:…	standard	0.608997	1.28303	1.07024
ENSG00000107742	NA	SPOCK2	ENSG00000107742	SPARC (osteonectin), cwcv and kazal like domains proteoglycan 2	genome	GO:1990830,GO:0050840,GO:0010811,GO:0031012,GO:0005539,GO:0019800,GO:0045595,GO:0030198,GO:0005509,GO:2000147,GO:0010951,GO:0008191,GO:0007416,GO:0005576	standard	-0.128374	1.28545	1.2392
ENSG00000212802	NA	RPL15P3	ENSG00000212802	ribosomal protein L15 pseudogene 3	genome	NA	standard	0.779918	1.29618	1.21366
ENSG00000228331	NA	RPL17P43	ENSG00000228331	ribosomal protein L17 pseudogene 43	genome	NA	standard	-0.485427	1.31129	1.27931
ENSG00000179820	NA	MYADM	ENSG00000179820	myeloid associated differentiation marker	genome	GO:0030335,GO:0045121,GO:0030837,GO:1900026,GO:0016021,GO:0016020,GO:0034115,GO:0090038,GO:0031579,GO:0010629,GO:0003674,GO:0005911,GO:0005886,GO:0001933,GO:0072659,GO:0001726,GO:0061028,GO:0030864	standard	0.660483	1.32042	1.74344
ENSG00000231006	NA	RPL7P32	ENSG00000231006	ribosomal protein L7 pseudogene 32	genome	NA	standard	-0.0565835	1.32193	1.19285
ENSG00000117602	NA	RCAN3	ENSG00000117602	RCAN family member 3	genome	GO:0005737,GO:0019902,GO:0003676,GO:0019722,GO:0031013,GO:0005622,GO:0008597,GO:0070884,GO:0003723,GO:0005515,GO:0009653,GO:0043666	standard	1.57145	1.32692	1.54733
ENSG00000083845	NA	RPS5	ENSG00000083845	ribosomal protein S5	genome	GO:0000028,GO:0000184,GO:0005840,GO:0022627,GO:0070062,GO:0005829,GO:0005654,GO:1990904,GO:0006614,GO:0019843,GO:0003735,GO:0006450,GO:0015935,GO:0003723,GO:0005515,GO:0016020,GO:0005925,GO:0006413,GO:0006412,GO:0003729	standard	0.137738	1.33021	1.20813
ENSG00000164300	NA	SERINC5	ENSG00000164300	serine incorporator 5	genome	GO:0009597,GO:0005886,GO:0006658,GO:0005737,GO:0006564,GO:0042552,GO:0070062,GO:0043209,GO:0016021,GO:0016020,GO:0048471,GO:0006665,GO:0005794,GO:0006629,GO:0045087,GO:1904219,GO:0015825,GO:0015194,GO:0051607,GO:0008654,GO:0002376,GO:0016032,GO:1904222	standard	0.741783	1.33205	1.09028
ENSG00000235045	NA	RPL7P8	ENSG00000235045	ribosomal protein L7 pseudogene 8	genome	NA	standard		1.3439	1.37979
ENSG00000267216 /// ENSG00000142396 #or# ENSG00000267216 #or# ENSG00000283515	NA /// NA #or# NA #or# NA	AC020915.1	ENSG00000267216 /// ENSG00000142396 #or# ENSG00000267216 #or# ENSG00000283515	NA /// endogenous retrovirus group K3 member 1 #or# NA #or# NA	genome	NA #or# NA #or# GO:0003676,GO:0006355,GO:0005622,GO:0003676,GO:0006355,GO:0005622	standard	1.23292	1.3439	1.45641
ENSG00000226084	NA	AC113935.1	ENSG00000226084	NA	genome	NA	standard	0.0558912	1.34461	1.35332
ENSG00000161671	NA	EMC10	ENSG00000161671	ER membrane protein complex subunit 10	genome	GO:0016020,GO:0016021,GO:0005576,GO:0072546	standard		1.35037	1.39638
ENSG00000142327	NA	RNPEPL1	ENSG00000142327	arginyl aminopeptidase like 1	genome	GO:0005737,GO:0004177,GO:0042277,GO:0016787,GO:0043171,GO:0008270,GO:0070006,GO:0006508,GO:0008233,GO:0046872,GO:0008237	standard	0.196183	1.35087	1.41834
ENSG00000226396	NA	AL031727.1	ENSG00000226396	NA	genome	NA	standard	-0.0318369	1.36981	1.06001
ENSG00000227097	NA	RPS28P7	ENSG00000227097	ribosomal protein S28 pseudogene 7	genome	NA	standard	-0.0307743	1.37577	1.09028
ENSG00000137841	NA	PLCB2	ENSG00000137841	phospholipase C beta 2	genome	GO:0007223,GO:0016787,GO:0004435,GO:0046872,GO:0006629,GO:0008081,GO:0005829,GO:0007202,GO:0006644,GO:0043647,GO:0005622,GO:0050913,GO:0004629,GO:0005509,GO:0035556,GO:0016042,GO:0007186,GO:0005737,GO:0007165	standard		1.37644	1.50218
ENSG00000141524	NA	TMC6	ENSG00000141524	transmembrane channel like 6	genome	GO:0005737,GO:0005794,GO:0070821,GO:0005887,GO:0070062,GO:0006811,GO:0016020,GO:0031965,GO:0043312,GO:0005789,GO:0035579,GO:0008150,GO:0005515,GO:0005886,GO:0016021,GO:0005783	standard	0.0298312	1.37995	1.3142
ENSG00000185122	NA	HSF1	ENSG00000185122	heat shock transcription factor 1	genome	GO:0090084,GO:0034605,GO:0009299,GO:2001033,GO:0097677,GO:0005815,GO:0001078,GO:0043200,GO:0000165,GO:0042531,GO:0000922,GO:0043280,GO:0032720,GO:0006281,GO:0014823,GO:0019901,GO:0007283,GO:0000791,GO:0071280,GO:0061770,GO:0005829,GO:0071407,GO:0010243,GO:0031072,GO:0090261,GO:1904528,GO:0010629,GO:0010628,GO:0003677,GO:0032496,GO:0005856,GO:0016605,GO:1900365,GO:0005654,GO:0098847,GO:0048471,GO:…	standard		1.38216	1.37604
ENSG00000230807	NA	AC099535.1	ENSG00000230807	NA	genome	NA	standard		1.38699	1.20298
ENSG00000250479	NA	CHCHD10	ENSG00000250479	coiled-coil-helix-coiled-coil-helix domain containing 10	genome	GO:0005634,GO:0005739,GO:0003674,GO:0005515,GO:0005758,GO:2000984,GO:0006754,GO:0007005,GO:0006119	standard	1.45038	1.38904	1.27531
ENSG00000233558	NA	AL050331.1	ENSG00000233558	NA	genome	NA	standard	0.819681	1.3971	1.18586
ENSG00000133316 /// ENSG00000133316 #or# ENSG00000283268	NA /// NA #or# NA	WDR74	ENSG00000133316 /// ENSG00000133316 #or# ENSG00000283268	WD repeat domain 74 /// WD repeat domain 74 #or# testis expressed 54	genome	NA #or# NA	standard	1.07668	1.40126	1.54887
ENSG00000126264	NA	HCST	ENSG00000126264	hematopoietic cell signal transducer	genome	GO:0006468,GO:0050776,GO:0016021,GO:0043548,GO:0016020,GO:0014068,GO:0005515,GO:0005886,GO:0005102,GO:0009986	standard	1.76939	1.4018	1.28046
ENSG00000254772 #or# ENSG00000255508	NA #or# NA	EEF1G	ENSG00000254772 #or# ENSG00000255508	eukaryotic translation elongation factor 1 gamma #or# NA	genome	GO:0005783,GO:0003746,GO:0003746,GO:0003746,GO:0004364,GO:0005515,GO:0005515,GO:0005515,GO:0045296,GO:0006412,GO:0006414,GO:0006414,GO:0006414,GO:0006749,GO:0009615,GO:0005634,GO:0005737,GO:0005737,GO:0005829,GO:0016020,GO:0070062 #or# GO:0003676,GO:0003723,GO:0003730,GO:0050265,GO:0006378,GO:0005634	standard	0.0820217	1.4027	1.23712
ENSG00000244073	NA	RPS4XP6	ENSG00000244073	ribosomal protein S4X pseudogene 6	genome	NA	standard		1.40921	1.28989
ENSG00000226221	NA	RPL26P19	ENSG00000226221	ribosomal protein L26 pseudogene 19	genome	NA	standard	0.852651	1.41095	1.22137
ENSG00000241494	NA	AL355032.1	ENSG00000241494	NA	genome	NA	standard	1.52838	1.41361	1.37979
ENSG00000239809	NA	AC008026.2	ENSG00000239809	NA	genome	NA	standard	0.298511	1.41376	1.04599
ENSG00000265936	NA	AC091042.1	ENSG00000265936	NA	genome	NA	standard	-0.604071	1.41504	1.31484
ENSG00000111229	NA	ARPC3	ENSG00000111229	actin related protein 2/3 complex subunit 3	genome	GO:1990090,GO:0005200,GO:0015629,GO:0070358,GO:0061024,GO:0034314,GO:0005925,GO:0005856,GO:0030833,GO:0070062,GO:0016020,GO:0003779,GO:0005737,GO:0031941,GO:0030027,GO:0031252,GO:0051015,GO:0005885,GO:0048013,GO:0042995,GO:0038096,GO:0061850,GO:0005829,GO:0005515	standard	0.251539	1.41749	2.06952
ENSG00000240052	NA	AC108114.1	ENSG00000240052	NA	genome	NA	standard		1.42121	1.01931
ENSG00000240036	NA	AC104563.1	ENSG00000240036	NA	genome	NA	standard	-0.863938	1.42329	1.10735
ENSG00000127084	NA	FGD3	ENSG00000127084	FYVE, RhoGEF and PH domain containing 3	genome	GO:0005089,GO:0051056,GO:0001726,GO:0046847,GO:0007010,GO:0005794,GO:0030027,GO:0043087,GO:0005829,GO:0005856,GO:0005085,GO:0030036,GO:0005737,GO:0043065,GO:0031267,GO:0008360,GO:0035023,GO:0046872,GO:0007186	standard	1.516	1.44672	1.25774
ENSG00000130255	NA	RPL36	ENSG00000130255	ribosomal protein L36	genome	GO:0005737,GO:0000184,GO:0005840,GO:0005730,GO:0005829,GO:0016020,GO:0006614,GO:0005622,GO:0003735,GO:0003723,GO:0005515,GO:0002181,GO:0042788,GO:0006413,GO:0006412,GO:0022625	standard	-0.17057	1.4469	1.09876
ENSG00000074370	NA	ATP2A3	ENSG00000074370	ATPase sarcoplasmic/endoplasmic reticulum Ca2+ transporting 3	genome	GO:0031095,GO:0016787,GO:0005783,GO:0099132,GO:0031965,GO:0005634,GO:1903779,GO:0016021,GO:0016020,GO:0070588,GO:0006816,GO:0000166,GO:0033017,GO:0034220,GO:0016529,GO:0005789,GO:0005388,GO:0046872,GO:0006811,GO:0005524	standard	0.943416	1.44831	1.71502
ENSG00000233913	NA	RPL10P9	ENSG00000233913	ribosomal protein L10 pseudogene 9	genome	NA	standard	0.131489	1.44967	1.51442
ENSG00000234004	NA	AC092017.2	ENSG00000234004	NA	genome	NA	standard	-0.390484	1.45047	1.29036
ENSG00000125534	NA	PPDPF	ENSG00000125534	pancreatic progenitor cell differentiation and proliferation factor	genome	GO:0001708,GO:0030154,GO:0031017,GO:0007275	standard	-0.226509	1.45056	1.46879
ENSG00000186010 #or# ENSG00000258674	NA #or# NA	AC011448.1	ENSG00000186010 #or# ENSG00000258674	NADH:ubiquinone oxidoreductase subunit A13 #or# NA	genome	GO:0016020,GO:0016021,GO:0016020,GO:0016021,GO:0003954,GO:0005515,GO:0005515,GO:0005524,GO:0008137,GO:0006915,GO:0010952,GO:0030308,GO:0032981,GO:0032981,GO:0035458,GO:0043280,GO:0045039,GO:0045732,GO:0045892,GO:0055114,GO:0071300,GO:0072593,GO:0097190,GO:0097191,GO:2001243,GO:0005634,GO:0005634,GO:0005654,GO:0005737,GO:0005739,GO:0005739,GO:0005739,GO:0005743,GO:0005743,GO:0005746,GO:0005747,GO:…	standard	0.265345	1.45552	1.16923
ENSG00000164919	NA	COX6C	ENSG00000164919	cytochrome c oxidase subunit 6C	genome	GO:0004129,GO:1902600,GO:0016021,GO:0016020,GO:0005739,GO:0005743,GO:0022900,GO:0006091	standard	1.12029	1.46133	1.36373
ENSG00000105404	NA	RABAC1	ENSG00000105404	Rab acceptor 1	genome	GO:0005737,GO:0005794,GO:0008022,GO:0070064,GO:0008021,GO:0031410,GO:0016021,GO:0016020,GO:0030054,GO:0005515,GO:0005886,GO:0042802,GO:0045202	standard		1.46442	1.06113
ENSG00000146701	NA	MDH2	ENSG00000146701	malate dehydrogenase 2	genome	GO:0046554,GO:0006475,GO:0006734,GO:0006099,GO:0009060,GO:0006094,GO:0070062,GO:0043209,GO:0005634,GO:0016020,GO:0005739,GO:0043621,GO:0005759,GO:0016491,GO:0003824,GO:0030060,GO:0019752,GO:0055114,GO:0005975,GO:0016615,GO:0016616,GO:0006107,GO:0003723,GO:0006108	standard		1.46442	1.46879
ENSG00000196205	NA	EEF1A1P5	ENSG00000196205	eukaryotic translation elongation factor 1 alpha 1 pseudogene 5	genome	NA	standard	0.0085115	1.46624	1.41132
ENSG00000136149	NA	RPL13AP25	ENSG00000136149	ribosomal protein L13a pseudogene 25	genome	NA	standard	-0.193086	1.46677	1.07044
ENSG00000164308	NA	ERAP2	ENSG00000164308	endoplasmic reticulum aminopeptidase 2	genome	GO:0004177,GO:0004175,GO:0005783,GO:0005788,GO:0005789,GO:0008217,GO:0007165,GO:0008233,GO:0008237,GO:0002474,GO:0042277,GO:0016021,GO:0016020,GO:0070006,GO:0006508,GO:0046872,GO:0016787,GO:0019885,GO:0005886,GO:0007267,GO:0043171,GO:0002376,GO:0002250,GO:0008270	standard		1.4716	1.03921
ENSG00000215252	NA	GOLGA8B	ENSG00000215252	golgin A8 family member B	genome	GO:0005794,GO:0005829,GO:0016020,GO:0032580	standard	0.721024	1.47452	1.14091
ENSG00000243779	NA	AP001086.1	ENSG00000243779	NA	genome	NA	standard		1.47452	1.34182
ENSG00000126247	NA	CAPNS1	ENSG00000126247	calpain small subunit 1	genome	GO:0008284,GO:0005737,GO:0004175,GO:0070062,GO:0005829,GO:0016020,GO:0070268,GO:0005509,GO:0005515,GO:0005886,GO:0006508,GO:0046872,GO:0004198,GO:0016241	standard	0.142725	1.47576	1.21804
ENSG00000106400	NA	ZNHIT1	ENSG00000106400	zinc finger HIT-type containing 1	genome	GO:0005654,GO:0043486,GO:0005634,GO:0000812,GO:0031491,GO:0005515,GO:0031063,GO:0046872,GO:0042826	standard	0.860954	1.49304	1.36661
ENSG00000237506	NA	RPSAP15	ENSG00000237506	ribosomal protein SA pseudogene 15	genome	NA	standard	-0.126973	1.50404	1.48107
ENSG00000143420	NA	ENSA	ENSG00000143420	endosulfine alpha	genome	GO:0005737,GO:0051721,GO:0019212,GO:0032515,GO:0000278,GO:0035308,GO:0019888,GO:0019870,GO:0007584,GO:0050796,GO:0009749,GO:0005654,GO:0000086,GO:0004864,GO:0007049,GO:0005515,GO:0005102,GO:0008200,GO:0043086,GO:0051301,GO:0043666	standard	0.758992	1.52464	1.22253
ENSG00000244192	NA	AC113367.1	ENSG00000244192	NA	genome	NA	standard	0.419855	1.54637	1.1696
ENSG00000149932	NA	TMEM219	ENSG00000149932	transmembrane protein 219	genome	GO:0016021,GO:0016020,GO:0042981,GO:0006915,GO:0005886	standard		1.55605	1.32294
ENSG00000105373	NA	NOP53	ENSG00000105373	NOP53 ribosome biogenesis factor	genome	GO:1903006,GO:0032436,GO:0032435,GO:0050821,GO:0051898,GO:0042981,GO:0000027,GO:0005730,GO:1903715,GO:0005634,GO:0042254,GO:0005654,GO:0071456,GO:1901797,GO:1901796,GO:0042802,GO:0006281,GO:0031333,GO:0006974,GO:1990173,GO:0051726,GO:1902570,GO:1901837,GO:0014067,GO:0001650,GO:0008097,GO:0043231,GO:0039535,GO:0005829,GO:0000122,GO:0000055,GO:0005622,GO:0033553,GO:0003723,GO:0005515,GO:0007095,GO:…	standard	-0.124147	1.56184	1.29968
ENSG00000237039	NA	AC018738.1	ENSG00000237039	NA	genome	NA	standard	0.370838	1.56368	1.25022
ENSG00000173762	NA	CD7	ENSG00000173762	CD7 molecule	genome	GO:0038023,GO:0016021,GO:0016020,GO:0042110,GO:0002376,GO:0002250,GO:0005886,GO:0006955,GO:0007169	standard	-0.0159415	1.56553	1.88224
ENSG00000260335	NA	AC133555.4	ENSG00000260335	NA	genome	NA	standard	0.122387	1.56648	1.29782
ENSG00000170043 #or# ENSG00000262730 /// ENSG00000170043	NA /// NA #or# NA	TRAPPC1	ENSG00000170043 #or# ENSG00000262730 /// ENSG00000170043	trafficking protein particle complex 1 #or# NA /// trafficking protein particle complex 1	genome	GO:0016192,GO:0016192,GO:0030008,GO:0030008,GO:0016192,GO:0030008,GO:0016192,GO:0030008,GO:0005515,GO:0005515,GO:0017112,GO:0017112,GO:0017112,GO:0017112,GO:0006888,GO:0006888,GO:0016192,GO:0016192,GO:0016192,GO:0016192,GO:0043312,GO:0043312,GO:0048208,GO:0048208,GO:0000139,GO:0000139,GO:0005576,GO:0005576,GO:0005783,GO:0005783,GO:0005794,GO:0005794,GO:0005829,GO:0005829,GO:0030008,GO:0030008,GO:…	standard	0.473931	1.56833	1.63185
ENSG00000165272	NA	AQP3	ENSG00000165272	aquaporin 3 (Gill blood group)	genome	GO:0033280,GO:0005737,GO:0003091,GO:0005634,GO:0016020,GO:0015250,GO:0002684,GO:0015254,GO:0071456,GO:0015840,GO:0032526,GO:0007588,GO:0005215,GO:0015793,GO:0016323,GO:0051592,GO:0006833,GO:0005911,GO:0005886,GO:0055085,GO:0090650,GO:0042476,GO:0070295,GO:0015267,GO:0045616,GO:0016021	standard	0.29134	1.57277	1.099
ENSG00000178464	NA	RPL10P16	ENSG00000178464	ribosomal protein L10 pseudogene 16	genome	NA	standard	0.204714	1.57634	1.29395
ENSG00000178252	NA	WDR6	ENSG00000178252	WD repeat domain 6	genome	GO:0005737,GO:0008285,GO:0032991,GO:0005829,GO:0007050,GO:0003723,GO:0005515,GO:0005886,GO:0043560,GO:0010507,GO:0007049,GO:0008180	standard	0.943416	1.5794	1.099
ENSG00000228205	NA	AC131235.1	ENSG00000228205	NA	genome	NA	standard	0.335734	1.59032	1.22778
ENSG00000242951	NA	AC007182.2	ENSG00000242951	NA	genome	NA	standard	-0.452512	1.59113	1.49954
ENSG00000174886	NA	NDUFA11	ENSG00000174886	NADH:ubiquinone oxidoreductase subunit A11	genome	GO:0032981,GO:0016021,GO:0016020,GO:0005739,GO:0005743,GO:0005747,GO:0070469,GO:0055114	standard	0.507317	1.59883	1.18731
ENSG00000103495	NA	MAZ	ENSG00000103495	MYC associated zinc finger protein	genome	GO:0003676,GO:0005634,GO:0006367,GO:0006355,GO:0006357,GO:0003723,GO:0005515,GO:0003677,GO:0006369,GO:0000978,GO:0046872,GO:0000981,GO:0006351	standard	0.850307	1.6105	1.30751
ENSG00000182774 #or# ENSG00000260836 #or# ENSG00000284803	NA #or# NA #or# NA	AC245033.4	ENSG00000182774 #or# ENSG00000260836 #or# ENSG00000284803	ribosomal protein S17 #or# NA #or# NA	genome	GO:0003735,GO:0006412,GO:0005622,GO:0005840,GO:0003735,GO:0006412,GO:0005622,GO:0005840,GO:0003735,GO:0006412,GO:0005622,GO:0005840,GO:0003723,GO:0003735,GO:0003735,GO:0000028,GO:0000184,GO:0006364,GO:0006412,GO:0006412,GO:0006413,GO:0006413,GO:0006614,GO:0034101,GO:0042274,GO:0005622,GO:0005654,GO:0005829,GO:0005840,GO:0005840,GO:0005925,GO:0016020,GO:0022627 #or# GO:0000900,GO:0003676,GO:000372…	standard	0.149867	1.61132	1.18061
ENSG00000170638	NA	TRABD	ENSG00000170638	TraB domain containing	genome	NA	standard	0.795318	1.63248	1.90265
ENSG00000169220	NA	RGS14	ENSG00000169220	regulator of G protein signaling 14	genome	GO:0030159,GO:0007616,GO:0032794,GO:0007612,GO:0030425,GO:0043407,GO:0008277,GO:0007165,GO:0035556,GO:0000922,GO:0005874,GO:0008542,GO:0007049,GO:0005737,GO:0016605,GO:0005819,GO:0043547,GO:0009968,GO:0005813,GO:0005634,GO:0016020,GO:0050769,GO:0045744,GO:0001965,GO:0051301,GO:0005856,GO:0000278,GO:0005092,GO:0008017,GO:0050790,GO:0005096,GO:0006913,GO:0019901,GO:0007051,GO:0016604,GO:0014069,GO:…	standard		1.63458	1.32015
ENSG00000145901	NA	TNIP1	ENSG00000145901	TNFAIP3 interacting protein 1	genome	GO:0071222,GO:1903003,GO:0045071,GO:0031593,GO:0009101,GO:0005737,GO:0050729,GO:0005634,GO:0050727,GO:0005654,GO:0043124,GO:0016579,GO:0042802,GO:0051019,GO:0006952,GO:0007159,GO:0006954,GO:0002755,GO:0005829,GO:0005622,GO:0045944,GO:0085032,GO:0005515,GO:0070373,GO:0006412	standard	0.691878	1.64638	1.82494
ENSG00000218426	NA	AL590867.2	ENSG00000218426	NA	genome	NA	standard	0.252961	1.65324	1.29459
ENSG00000230383	NA	AC009245.1	ENSG00000230383	NA	genome	NA	standard	0.126281	1.65738	1.01833
ENSG00000137331	NA	IER3	ENSG00000137331	immediate early response 3	genome	GO:0016020,GO:0014066,GO:0016021,GO:0005634,GO:0006915,GO:0010941,GO:0043066,GO:0005515,GO:2001020,GO:0009653,GO:0005829	standard		1.65793	1.39379
ENSG00000236312	NA	RPL34P34	ENSG00000236312	ribosomal protein L34 pseudogene 34	genome	NA	standard	-0.126973	1.65969	1.20893
ENSG00000229806	NA	RPS15P5	ENSG00000229806	ribosomal protein S15 pseudogene 5	genome	NA	standard		1.66297	1.14473
ENSG00000139641	NA	ESYT1	ENSG00000139641	extended synaptotagmin 1	genome	GO:0044232,GO:0005783,GO:0006869,GO:0016021,GO:0016020,GO:0008289,GO:0005789,GO:0030176,GO:0005515,GO:0061817,GO:0005886,GO:0046872,GO:0042802	standard		1.66297	1.696
ENSG00000220472	NA	AL139095.2	ENSG00000220472	NA	genome	NA	standard	1.18158	1.66297	1.32844
ENSG00000223705	NA	NSUN5P1	ENSG00000223705	NOP2/Sun RNA methyltransferase family member 5 pseudogene 1	genome	NA	standard		1.66297	1.52917
ENSG00000108963 /// ENSG00000108963 #or# ENSG00000262664	NA /// NA #or# NA	DPH1	ENSG00000108963 /// ENSG00000108963 #or# ENSG00000262664	diphthamide biosynthesis 1 #or# OVCA2, serine hydrolase domain containing /// diphthamide biosynthesis 1	genome	NA #or# GO:0016787,GO:0032526,GO:0005634,GO:0005737,GO:0005737	standard		1.66297	1.70695
ENSG00000234118	NA	RPL13AP6	ENSG00000234118	ribosomal protein L13a pseudogene 6	genome	NA	standard	-0.39762	1.66838	1.19991
ENSG00000008513	NA	ST3GAL1	ENSG00000008513	ST3 beta-galactoside alpha-2,3-sialyltransferase 1	genome	GO:0005794,GO:0006054,GO:0070062,GO:0006486,GO:0006487,GO:0005576,GO:0009311,GO:0016021,GO:0016020,GO:0097503,GO:0006464,GO:0000139,GO:0003836,GO:0016740,GO:0016266,GO:0016757,GO:0018146,GO:0032580,GO:0018279,GO:0008373	standard	0.571448	1.6723	1.71831
ENSG00000234268	NA	AP000936.3	ENSG00000234268	NA	genome	NA	standard	-0.0239173	1.6825	1.24272
ENSG00000228887	NA	EEF1DP1	ENSG00000228887	eukaryotic translation elongation factor 1 delta pseudogene 1	genome	NA	standard		1.68569	1.32089
ENSG00000218208	NA	RPS27AP11	ENSG00000218208	ribosomal protein S27a pseudogene 11	genome	NA	standard	0.234465	1.68939	1.23241
ENSG00000214612	NA	RPS19P1	ENSG00000214612	ribosomal protein S19 pseudogene 1	genome	NA	standard	-0.863938	1.69023	1.14393
ENSG00000219747	NA	AL133260.1	ENSG00000219747	NA	genome	NA	standard	0.784218	1.69641	1.09887
ENSG00000244716	NA	BX679664.3	ENSG00000244716	NA	genome	NA	standard	0.209311	1.7005	1.55843
ENSG00000214389	NA	RPS3AP26	ENSG00000214389	ribosomal protein S3a pseudogene 26	genome	NA	standard	0.00754681	1.70634	1.22659
ENSG00000110367	NA	DDX6	ENSG00000110367	DEAD-box helicase 6	genome	GO:0036464,GO:0003676,GO:0001520,GO:0033962,GO:0005737,GO:0005730,GO:0097227,GO:0005634,GO:0016020,GO:0005739,GO:0000166,GO:0045665,GO:0048515,GO:0048471,GO:0010501,GO:0005524,GO:0016787,GO:0019074,GO:0004004,GO:0004386,GO:0000792,GO:0007283,GO:0005913,GO:0019904,GO:0043928,GO:0033391,GO:0061830,GO:0010494,GO:0019827,GO:0005829,GO:0000932,GO:0045296,GO:0003724,GO:0003723,GO:0005515,GO:0006417,GO:…	standard	1.41735	1.73008	1.71737
ENSG00000234498	NA	RPL13AP20	ENSG00000234498	ribosomal protein L13a pseudogene 20	genome	NA	standard	0.876302	1.74195	1.19969
ENSG00000226721	NA	EEF1DP2	ENSG00000226721	eukaryotic translation elongation factor 1 delta pseudogene 2	genome	NA	standard		1.74195	1.39992
ENSG00000219451	NA	RPL23P8	ENSG00000219451	ribosomal protein L23 pseudogene 8	genome	NA	standard		1.74314	1.92216
ENSG00000236439	NA	AC099336.2	ENSG00000236439	NA	genome	NA	standard	0.0315923	1.74338	1.19996
ENSG00000249617	NA	AC106872.7	ENSG00000249617	NA	genome	NA	standard	-0.443607	1.74829	1.21617
ENSG00000105669	NA	COPE	ENSG00000105669	coatomer protein complex subunit epsilon	genome	GO:0005737,GO:0005794,GO:0006891,GO:0006890,GO:0006888,GO:0016192,GO:0030663,GO:0005789,GO:0031410,GO:0005829,GO:0016020,GO:0005198,GO:0005654,GO:0005515,GO:0015031,GO:0030133,GO:0000139,GO:0030126,GO:0030137	standard	0.33044	1.77722	1.4773
ENSG00000196843	NA	ARID5A	ENSG00000196843	AT-rich interaction domain 5A	genome	GO:0050681,GO:0003677,GO:0043565,GO:0000122,GO:0005634,GO:0003714,GO:0005654,GO:0045087,GO:0000981,GO:0006351,GO:0030331,GO:0008134,GO:0071391,GO:0046966,GO:0046965,GO:0045892,GO:0044212,GO:0001227,GO:0005730,GO:0002376,GO:0006355,GO:0003723,GO:0005515	standard	2.09228	1.78326	2.26716
ENSG00000147604	NA	RPL7	ENSG00000147604	ribosomal protein L7	genome	GO:0000184,GO:0022625,GO:0006614,GO:0003677,GO:0005925,GO:0042273,GO:0005730,GO:0005634,GO:0016020,GO:0003735,GO:0006364,GO:0002181,GO:0042803,GO:0005737,GO:0000463,GO:0005844,GO:0005840,GO:0005829,GO:1990904,GO:0003723,GO:0005515,GO:0006413,GO:0006412,GO:0003729	standard	0.644893	1.79186	1.74456
ENSG00000230202	NA	AL450405.1	ENSG00000230202	NA	genome	NA	standard	-0.144046	1.79421	1.24059
ENSG00000183172	NA	SMDT1	ENSG00000183172	single-pass membrane protein with aspartate rich tail 1	genome	GO:1990246,GO:0016021,GO:0006851,GO:0006811,GO:0016020,GO:0006816,GO:0005739,GO:0036444,GO:0031305,GO:0005743,GO:0005515,GO:0005759,GO:0005634,GO:0051560	standard	0.691878	1.80421	1.17978
ENSG00000256393	NA	RPL41P5	ENSG00000256393	ribosomal protein L41 pseudogene 5	genome	NA	standard		1.81202	1.38166
ENSG00000264364	NA	DYNLL2	ENSG00000264364	dynein light chain LC8-type 2	genome	GO:0016459,GO:0005886,GO:0016236,GO:0005929,GO:0030286,GO:0031475,GO:0005874,GO:0005875,GO:0005737,GO:0006888,GO:0019886,GO:0005813,GO:0005634,GO:0016020,GO:0045505,GO:0051959,GO:0003774,GO:0042803,GO:0005856,GO:0060271,GO:0010970,GO:0005868,GO:0008574,GO:0007017,GO:0008092,GO:0005829,GO:0097542,GO:2000582,GO:0097110,GO:0035735,GO:0005515,GO:0046982	standard	1.05033	1.82051	1.54365
ENSG00000112576	NA	CCND3	ENSG00000112576	cyclin D3	genome	GO:0042127,GO:0005654,GO:0016020,GO:0000122,GO:0005634,GO:0042098,GO:0046626,GO:0005737,GO:0019901,GO:0051301,GO:0045737,GO:0007165,GO:0005515,GO:0004693,GO:0051726,GO:0000307,GO:0001934,GO:0007049	standard	0.507317	1.82923	1.18339
ENSG00000215440 #or# ENSG00000254995 /// ENSG00000215440	NA /// NA #or# NA	NPEPL1	ENSG00000215440 #or# ENSG00000254995 /// ENSG00000215440	aminopeptidase like 1 /// aminopeptidase like 1 #or# STX16-NPEPL1 readthrough (NMD candidate)	genome	GO:0004177,GO:0008235,GO:0030145,GO:0006508,GO:0019538,GO:0005622,GO:0005737,GO:0004177,GO:0004177,GO:0004177,GO:0004177,GO:0004177,GO:0004177,GO:0008233,GO:0008233,GO:0008233,GO:0008235,GO:0008235,GO:0008235,GO:0016787,GO:0016787,GO:0016787,GO:0030145,GO:0030145,GO:0030145,GO:0046872,GO:0046872,GO:0046872,GO:0006508,GO:0006508,GO:0006508,GO:0006508,GO:0006508,GO:0006508,GO:0019538,GO:0019538,GO:…	standard	1.09542	1.83543	1.59843
ENSG00000121089	NA	NACA3P	ENSG00000121089	NACA family member 3 pseudogene	genome	NA	standard		1.84267	1.55345
ENSG00000225200	NA	AC246787.1	ENSG00000225200	NA	genome	NA	standard	0.0418202	1.85985	1.4237
ENSG00000240759	NA	RPS27P21	ENSG00000240759	ribosomal protein S27 pseudogene 21	genome	NA	standard	-0.306197	1.86234	1.46568
ENSG00000166888	NA	STAT6	ENSG00000166888	signal transducer and activator of transcription 6	genome	GO:0019221,GO:0000790,GO:0033598,GO:0007165,GO:0003677,GO:0035771,GO:0005737,GO:0043565,GO:0000122,GO:0005634,GO:0005654,GO:0048295,GO:0060443,GO:0006366,GO:0042802,GO:0006351,GO:0042127,GO:1902170,GO:0034097,GO:0002829,GO:0070301,GO:0031965,GO:0019903,GO:0002296,GO:0003700,GO:0005829,GO:0045121,GO:0001228,GO:0006355,GO:0006357,GO:0045944,GO:0000977,GO:0005515,GO:0032481,GO:0000978,GO:0000981	standard	0.741783	1.87121	1.86684
ENSG00000210107	NA	MT-TQ	ENSG00000210107	mitochondrially encoded tRNA glutamine	genome	NA	standard	-0.261274	1.87174	1.97015
ENSG00000235354	NA	RPS29P16	ENSG00000235354	ribosomal protein S29 pseudogene 16	genome	NA	standard	0.475638	1.87216	1.5404
ENSG00000235297	NA	FAUP1	ENSG00000235297	FAU, ubiquitin like and ribosomal protein S30 fusion pseudogene 1	genome	NA	standard	0.771235	1.87353	1.45205
ENSG00000101224	NA	CDC25B	ENSG00000101224	cell division cycle 25B	genome	GO:0045931,GO:0000086,GO:0006470,GO:0035335,GO:0007144,GO:0005815,GO:0051301,GO:0005737,GO:0005813,GO:0005634,GO:0000922,GO:0005654,GO:0007049,GO:0032467,GO:1902751,GO:0008284,GO:0016787,GO:0006468,GO:0000278,GO:0019901,GO:0001556,GO:0004725,GO:0005856,GO:0004721,GO:0005622,GO:0005515,GO:0045860,GO:0005829	standard	1.22519	1.87667	1.68464
ENSG00000227077	NA	AC107983.1	ENSG00000227077	NA	genome	NA	standard	-0.41022	1.88151	1.59352
ENSG00000125910	NA	S1PR4	ENSG00000125910	sphingosine-1-phosphate receptor 4	genome	GO:0016020,GO:0004930,GO:0003376,GO:0005887,GO:0038036,GO:0016021,GO:0007202,GO:0008289,GO:0005739,GO:0007204,GO:0007189,GO:0007165,GO:0005886,GO:0006955,GO:0007186	standard	0.428843	1.9	1.76835
ENSG00000108622	NA	ICAM2	ENSG00000108622	intercellular adhesion molecule 2	genome	GO:0005178,GO:0050776,GO:0098609,GO:0016021,GO:0016020,GO:0071944,GO:0032154,GO:0001931,GO:0005902,GO:0030198,GO:0005887,GO:0005886,GO:0007155,GO:0042995,GO:0002223	standard		1.90808	1.12199
ENSG00000243680	NA	RPL37P23	ENSG00000243680	ribosomal protein L37 pseudogene 23	genome	NA	standard	0.0740006	1.90964	1.16716
ENSG00000229994	NA	RPL5P4	ENSG00000229994	ribosomal protein L5 pseudogene 4	genome	NA	standard	1.12029	1.91701	1.31088
ENSG00000213075	NA	RPL31P11	ENSG00000213075	ribosomal protein L31 pseudogene 11	genome	NA	standard	0.879286	1.92451	1.01298
ENSG00000228399	NA	AL109741.2	ENSG00000228399	NA	genome	NA	standard	0.232923	1.93361	1.14532
ENSG00000243802	NA	AC090589.1	ENSG00000243802	NA	genome	NA	standard	0.598281	1.94848	1.16213
ENSG00000237991	NA	RPL35P1	ENSG00000237991	ribosomal protein L35 pseudogene 1	genome	NA	standard	0.251539	1.98685	1.44212
ENSG00000015133	NA	CCDC88C	ENSG00000015133	coiled-coil domain containing 88C	genome	GO:0005737,GO:0031648,GO:0031122,GO:0005813,GO:0008017,GO:0016055,GO:0051260,GO:0031098,GO:0030705,GO:0030165,GO:0051959,GO:0001932,GO:0043621	standard	0.58978	2.03941	1.41472
ENSG00000238085	NA	AL590682.1	ENSG00000238085	NA	genome	NA	standard		2.04324	1.46468
ENSG00000234589	NA	AC125807.1	ENSG00000234589	NA	genome	NA	standard	0.879286	2.05997	1.61111
ENSG00000176043	NA	AC007160.1	ENSG00000176043	NA	genome	NA	standard	-0.378512	2.06116	1.27931
ENSG00000180172	NA	RPS12P23	ENSG00000180172	ribosomal protein S12 pseudogene 23	genome	NA	standard	0.399096	2.06172	1.9878
ENSG00000240914	NA	RPL15P2	ENSG00000240914	ribosomal protein L15 pseudogene 2	genome	NA	standard	0.886833	2.06806	1.71896
ENSG00000102096	NA	PIM2	ENSG00000102096	Pim-2 proto-oncogene, serine/threonine kinase	genome	GO:0016239,GO:0016310,GO:0000082,GO:0050821,GO:0046777,GO:0007049,GO:0005737,GO:0032091,GO:0007346,GO:0009615,GO:0016740,GO:0000166,GO:0004674,GO:0010508,GO:0043066,GO:0007140,GO:0004672,GO:0005524,GO:0043123,GO:0008285,GO:0006468,GO:0016301,GO:0008283,GO:0006915,GO:0045893,GO:0008637,GO:0005515	standard	1.54487	2.07978	2.09028
ENSG00000243517	NA	AC024940.3	ENSG00000243517	NA	genome	NA	standard	0.0726995	2.09799	1.5832
ENSG00000234009	NA	RPL5P34	ENSG00000234009	ribosomal protein L5 pseudogene 34	genome	NA	standard	1.35845	2.10354	1.78627
ENSG00000244331	NA	AC008677.2	ENSG00000244331	NA	genome	NA	standard	0.0126791	2.12944	1.65779
ENSG00000114779	NA	ABHD14B	ENSG00000114779	abhydrolase domain containing 14B	genome	GO:0005737,GO:0016787,GO:0070062,GO:0005730,GO:0005634,GO:0045944,GO:0005515,GO:0050427,GO:0005829	standard		2.14839	1.35332
ENSG00000184619 #or# ENSG00000263809 /// ENSG00000161970 #or# ENSG00000263809	NA #or# NA	AC135178.2	ENSG00000184619 #or# ENSG00000263809 /// ENSG00000161970 #or# ENSG00000263809	ribosomal protein L26 #or# NA /// KRAB-A domain containing 2 #or# NA	genome	GO:0003676,GO:0015074,GO:0003676,GO:0006355,GO:0015074,GO:0005622 #or# NA #or# GO:0003723,GO:0003735,GO:0003735,GO:0002181,GO:0006412,GO:0042273,GO:0005622,GO:0005840,GO:0015934,GO:0022625	standard	1.02831	2.15551	1.90387
ENSG00000143222	NA	UFC1	ENSG00000143222	ubiquitin-fold modifier conjugating enzyme 1	genome	GO:0005737,GO:0070062,GO:1990592,GO:0005515,GO:0071569,GO:0071568,GO:0034976	standard		2.20857	1.87415
ENSG00000213130	NA	EEF1DP5	ENSG00000213130	eukaryotic translation elongation factor 1 delta pseudogene 5	genome	NA	standard		2.22973	1.10539
ENSG00000139193 /// ENSG00000139192 #or# ENSG00000139193	NA /// NA #or# NA	CD27	ENSG00000139193 /// ENSG00000139192 #or# ENSG00000139193	CD27 molecule /// TAP binding protein like #or# CD27 molecule	genome	NA #or# GO:0004888,GO:0004888,GO:0005031,GO:0005515,GO:0005515,GO:0005515,GO:0043027,GO:0006915,GO:0006954,GO:0006955,GO:0007166,GO:0007275,GO:0016064,GO:0032496,GO:0033209,GO:0042127,GO:0043066,GO:0043066,GO:0043066,GO:0043154,GO:0045471,GO:0045579,GO:0045579,GO:0045582,GO:0046330,GO:0046330,GO:0070233,GO:0097191,GO:1901224,GO:0005576,GO:0005886,GO:0005887,GO:0005887,GO:0009897,GO:0009986,GO:001…	standard	0.721024	2.25771	1.78118
ENSG00000213303	NA	AC008481.1	ENSG00000213303	NA	genome	NA	standard	-0.516015	2.26346	2.3642
ENSG00000173163	NA	COMMD1	ENSG00000173163	copper metabolism domain containing 1	genome	GO:0032434,GO:0055037,GO:0048227,GO:0010008,GO:0005737,GO:0080025,GO:0031410,GO:0005634,GO:0016020,GO:0005546,GO:0005547,GO:0005654,GO:0043325,GO:0031398,GO:0046872,GO:0043687,GO:0042802,GO:0042803,GO:1902306,GO:0070300,GO:0008289,GO:0031462,GO:0006893,GO:0005507,GO:0055070,GO:0005829,GO:0032088,GO:0006355,GO:0006351,GO:0005515,GO:0015031,GO:0005769,GO:0005768,GO:2000009	standard		2.291	1.60354
ENSG00000182154	NA	MRPL41	ENSG00000182154	mitochondrial ribosomal protein L41	genome	GO:0070126,GO:0070125,GO:0005762,GO:0006915,GO:1990904,GO:0005739,GO:0003735,GO:0005743,GO:0003723,GO:0005515,GO:0006412,GO:0007049,GO:0005840	standard	0.580846	2.30774	1.68589
ENSG00000111678	NA	C12orf57	ENSG00000111678	chromosome 12 open reading frame 57	genome	GO:0016607,GO:0005737,GO:0014819,GO:0048593,GO:0050890,GO:0036343,GO:0009791,GO:0021540,GO:0021678,GO:0003674	standard	1.76833	2.37018	2.11075
ENSG00000178429	NA	RPS3AP5	ENSG00000178429	ribosomal protein S3A pseudogene 5	genome	NA	standard	0.0954196	2.39993	1.86521
ENSG00000227008	NA	AL009174.1	ENSG00000227008	NA	genome	NA	standard	2.03857	2.41855	2.00241
ENSG00000271869	NA	AC026979.2	ENSG00000271869	NA	genome	NA	standard	0.882016	2.45552	1.93828
ENSG00000226439	NA	AC108161.1	ENSG00000226439	NA	genome	NA	standard	0.708951	2.51668	1.90586
ENSG00000112514	NA	CUTA	ENSG00000112514	cutA divalent cation tolerance homolog	genome	GO:0008104,GO:0010038,GO:0016021,GO:0016020,GO:0019899,GO:0005515,GO:0005507,GO:0070062	standard	2.96049	2.66297	2.40394
ENSG00000178715	NA	AL450998.1	ENSG00000178715	NA	genome	NA	standard	1.87929	2.6896	2.52092

## Sheet: EM double change list
id	gene	gene_symbol	gene_id	description	mapping_type	goterms	feature	EM stabile COPD / EM contol	EM COPD with exacerbation / EM contol	EM NSCLC / EM contol
								norm to median log2 S6/S5	norm to median log2 S7/S5	norm to median log2 S8/S5
ENSG00000137441	NA	FGFBP2	ENSG00000137441	fibroblast growth factor binding protein 2	genome	GO:0005576,GO:0019838,GO:0005615	standard	-2.1045	-3.00961	-2.53109
ENSG00000188452	NA	CERKL	ENSG00000188452	ceramide kinase like	genome	GO:0030148,GO:0005737,GO:0005829,GO:0005783,GO:0005730,GO:0016310,GO:0005634,GO:0016301,GO:0046625,GO:0001917,GO:0008152,GO:0003951,GO:0048471,GO:0001750,GO:0005794	standard	-0.673802	-2.17329	-1.95721
ENSG00000103479	NA	RBL2	ENSG00000103479	RB transcriptional corepressor like 2	genome	GO:0005730,GO:0043550,GO:0005515,GO:0051726,GO:0006325,GO:0005634,GO:0006977,GO:0005654,GO:0006355,GO:0010629,GO:0006357,GO:0006351,GO:0005667,GO:0003677,GO:1990841,GO:0005829,GO:0007049,GO:0070062	standard	-1.18153	-2.16951	-1.16984
ENSG00000115523	NA	GNLY	ENSG00000115523	granulysin	genome	GO:0005615,GO:0019730,GO:0044194,GO:0031640,GO:0002818,GO:0050832,GO:0097013,GO:0005576,GO:0042742,GO:0061844	standard	-1.91708	-2.16383	-1.69903
ENSG00000131018	NA	SYNE1	ENSG00000131018	spectrin repeat containing nuclear envelope protein 1	genome	GO:0016020,GO:0030154,GO:0019899,GO:0030017,GO:0005737,GO:0003779,GO:0090286,GO:0005730,GO:0016021,GO:0005635,GO:0005654,GO:0005521,GO:0042803,GO:0005794,GO:0031965,GO:0051015,GO:0005856,GO:0007283,GO:0034993,GO:0006997,GO:0007030,GO:0090292,GO:0045211,GO:0005640,GO:0000932,GO:0003723,GO:0005515,GO:0042692,GO:0005634	standard	-0.47021	-2.15668	-2.02608
ENSG00000143889	NA	HNRNPLL	ENSG00000143889	heterogeneous nuclear ribonucleoprotein L like	genome	GO:0033120,GO:0003676,GO:0005634,GO:0016020,GO:0003723,GO:0005515,GO:0006397,GO:0003729	standard	-0.74695	-2.14792	-2.03899
ENSG00000088179	NA	PTPN4	ENSG00000088179	protein tyrosine phosphatase, non-receptor type 4	genome	GO:0005737,GO:0016787,GO:0016020,GO:0016791,GO:0008092,GO:0016311,GO:0004726,GO:0004725,GO:0005856,GO:0004721,GO:0005654,GO:0071345,GO:0009898,GO:0005515,GO:0006470,GO:0035335,GO:0005886	standard		-2.1451	-1.06203
ENSG00000115419	NA	GLS	ENSG00000115419	glutaminase	genome	GO:0005737,GO:0016787,GO:0004359,GO:0051289,GO:0005829,GO:0007268,GO:0006541,GO:0005739,GO:0014047,GO:0001967,GO:0006537,GO:0006543,GO:0005515,GO:0002087,GO:0005759,GO:0008652	standard	-1.3885	-2.141	-1.24393
ENSG00000169896	NA	ITGAM	ENSG00000169896	integrin subunit alpha M	genome	GO:0009897,GO:0019221,GO:0031072,GO:2000363,GO:1901216,GO:0050900,GO:0035579,GO:0044853,GO:0010668,GO:0070821,GO:0005615,GO:0016021,GO:0016020,GO:0097242,GO:0046872,GO:1903980,GO:0009986,GO:0032930,GO:0007229,GO:0045087,GO:0006911,GO:0008305,GO:0001774,GO:0034142,GO:0005886,GO:0007155,GO:0090314,GO:0098742,GO:0070062,GO:0001851,GO:0043315,GO:0045121,GO:0043312,GO:0002376,GO:0030198,GO:0005515,GO:…	standard	-0.98197	-2.13501	-1.91635
ENSG00000069702	NA	TGFBR3	ENSG00000069702	transforming growth factor beta receptor 3	genome	GO:0060347,GO:0009897,GO:0055010,GO:0005160,GO:0060216,GO:0050680,GO:0031012,GO:0030509,GO:0062009,GO:0001889,GO:0016477,GO:0001837,GO:0061384,GO:0060979,GO:0035556,GO:0001666,GO:0003223,GO:0050431,GO:0003151,GO:0003150,GO:0032354,GO:0005615,GO:0016021,GO:0016020,GO:0060939,GO:0030512,GO:0065003,GO:0060317,GO:0030511,GO:0005886,GO:0034699,GO:0005114,GO:0015026,GO:0034695,GO:0005737,GO:0070123,GO:…	standard	-1.89172	-2.0854	-1.90327
ENSG00000024048	NA	UBR2	ENSG00000024048	ubiquitin protein ligase E3 component n-recognin 2	genome	GO:0000785,GO:0008270,GO:0061630,GO:0000209,GO:0007140,GO:0007141,GO:0005737,GO:0033522,GO:0070728,GO:0006342,GO:0005634,GO:0016740,GO:0010529,GO:0046872,GO:0071596,GO:0071233,GO:0007283,GO:0030163,GO:0007131,GO:0004842,GO:0005829,GO:0000151,GO:0016567,GO:0006511,GO:0005515,GO:0032007	standard		-1.96763	-1.52246
ENSG00000138688	NA	KIAA1109	ENSG00000138688	KIAA1109	genome	GO:0005634,GO:0016020,GO:0001558,GO:0030856,GO:0005515,GO:0016021	standard	-0.867244	-1.89999	-1.19848
ENSG00000112851	NA	ERBIN	ENSG00000112851	erbb2 interacting protein	genome	GO:0005200,GO:0016607,GO:0045197,GO:0016323,GO:0007165,GO:0032495,GO:0032496,GO:0030056,GO:0038128,GO:0030054,GO:0045175,GO:0016020,GO:0016049,GO:0071356,GO:0005634,GO:0070433,GO:0009925,GO:0005737,GO:0031965,GO:0006605,GO:0007173,GO:0005886,GO:0007155,GO:0005176,GO:0005604,GO:0045104,GO:0007229,GO:0032088,GO:0071638,GO:0005515,GO:0005102	standard	-0.49743	-1.87995	-1.17498
ENSG00000111897	NA	SERINC1	ENSG00000111897	serine incorporator 1	genome	GO:0030674,GO:0016020,GO:0006629,GO:0008654,GO:0016021,GO:0005886,GO:1904219,GO:0006658,GO:0019899,GO:0005789,GO:0044091,GO:1904222,GO:0005515,GO:0015825,GO:0015194,GO:0006665,GO:0005783	standard	-0.731683	-1.84725	-1.31873
ENSG00000064607	NA	SUGP2	ENSG00000064607	SURP and G-patch domain containing 2	genome	GO:0016604,GO:0005634,GO:0005654,GO:0003723,GO:0003676,GO:0008380,GO:0006396,GO:0006397	standard	-0.41468	-1.83902	-1.42035
ENSG00000085978	NA	ATG16L1	ENSG00000085978	autophagy related 16 like 1	genome	GO:0019787,GO:0039689,GO:0061739,GO:0000421,GO:0005776,GO:0051260,GO:0006914,GO:0016020,GO:0016236,GO:0005737,GO:0000045,GO:0034045,GO:0034497,GO:0051020,GO:0005930,GO:0098792,GO:0005515,GO:0015031,GO:0005829,GO:0042802	standard		-1.80836	-1.18031
ENSG00000198064	NA	NPIPB13	ENSG00000198064	nuclear pore complex interacting protein family, member B13	genome	GO:0005654,GO:0016021,GO:0016020	standard	-0.647414	-1.80045	-1.88136
ENSG00000174579	NA	MSL2	ENSG00000174579	MSL complex subunit 2	genome	GO:0072487,GO:0043984,GO:0005654,GO:0016567,GO:0016740,GO:0046872,GO:0061630	standard	-0.815256	-1.76476	-1.77166
ENSG00000174021	NA	GNG5	ENSG00000174021	G protein subunit gamma 5	genome	GO:0070062,GO:0072513,GO:0005834,GO:0016020,GO:0003924,GO:0030165,GO:0007165,GO:0005515,GO:0005886,GO:0007186,GO:2000179	standard		-1.74204	-1.03867
ENSG00000146067	NA	FAM193B	ENSG00000146067	family with sequence similarity 193 member B	genome	GO:0005654,GO:0005737,GO:0005634,GO:0005515,GO:0005730	standard		-1.67117	-1.21602
ENSG00000134744	NA	TUT4	ENSG00000134744	terminal uridylyl transferase 4	genome	GO:1990074,GO:0008270,GO:0003676,GO:0005737,GO:0010586,GO:0000289,GO:0005730,GO:0005615,GO:0005634,GO:0016740,GO:0071076,GO:0070102,GO:0046872,GO:0031123,GO:0050265,GO:0031047,GO:0031054,GO:0001556,GO:0010587,GO:0019827,GO:0016779,GO:0035198,GO:0070062,GO:0005829,GO:0031664,GO:0032088,GO:0001816,GO:0003723,GO:0005515,GO:0032755,GO:0070569	standard	0.136094	-1.65082	-1.24985
ENSG00000128789	NA	PSMG2	ENSG00000128789	proteasome assembly chaperone 2	genome	GO:0051726,GO:0005634,GO:0043066,GO:0043248,GO:0005515,GO:0007094,GO:0000502,GO:0005829	standard	-0.38438	-1.64845	-1.28575
ENSG00000159592	NA	GPBP1L1	ENSG00000159592	GC-rich promoter binding protein 1 like 1	genome	GO:0003700,GO:0005634,GO:0006355,GO:0006351,GO:0003677,GO:0045893	standard		-1.64107	-1.2074
ENSG00000212664	NA	AC064799.1	ENSG00000212664	NA	genome	NA	standard	-0.381754	-1.62965	-1.746
ENSG00000104133	NA	SPG11	ENSG00000104133	SPG11, spatacsin vesicle trafficking associated	genome	GO:0048675,GO:0005737,GO:0042995,GO:0005515,GO:0005730,GO:0090389,GO:0005829,GO:0007268,GO:0031410,GO:0008088,GO:0090659,GO:0005765,GO:0030425,GO:0005886,GO:0007040,GO:0045202,GO:0030424,GO:0005634,GO:0048489	standard	-0.296697	-1.61201	-1.9767
ENSG00000153922	NA	CHD1	ENSG00000153922	chromodomain helicase DNA binding protein 1	genome	GO:0005737,GO:0016787,GO:0035064,GO:0006338,GO:0006325,GO:0004003,GO:0032508,GO:0043923,GO:0004386,GO:0001650,GO:0006355,GO:0006357,GO:0006351,GO:0005515,GO:0003677,GO:0000166,GO:0005654,GO:0005634,GO:0005524,GO:0016569	standard	0.589929	-1.60843	-1.25524
ENSG00000078403	NA	MLLT10	ENSG00000078403	MLLT10, histone lysine methyltransferase DOT1L cofactor	genome	GO:0005654,GO:0046872,GO:0032991,GO:0003700,GO:0005634,GO:0031491,GO:0006355,GO:0042393,GO:0045944,GO:0006351,GO:0005515,GO:0003677,GO:0003682,GO:0005829	standard	0.602993	-1.60663	-1.35411
ENSG00000136161	NA	RCBTB2	ENSG00000136161	RCC1 and BTB domain containing protein 2	genome	GO:0031410,GO:0001669,GO:0005515,GO:0005087	standard		-1.59241	-1.48428
ENSG00000135655	NA	USP15	ENSG00000135655	ubiquitin specific peptidase 15	genome	GO:0005160,GO:0030509,GO:0008233,GO:0005634,GO:0061649,GO:0008234,GO:0005737,GO:0060389,GO:0005739,GO:0004843,GO:0006511,GO:0006508,GO:0016579,GO:0042802,GO:0016787,GO:0046332,GO:0003824,GO:0035520,GO:0036459,GO:0007179,GO:0005829,GO:0004197,GO:0005515,GO:0035616	standard	0.153277	-1.58472	-1.38709
ENSG00000129003	NA	VPS13C	ENSG00000129003	vacuolar protein sorting 13 homolog C	genome	GO:0005737,GO:1905090,GO:0070062,GO:0006895,GO:0005829,GO:0016020,GO:0005739,GO:0005741,GO:0007005	standard	0.442528	-1.56965	-1.15795
ENSG00000162402	NA	USP24	ENSG00000162402	ubiquitin specific peptidase 24	genome	GO:0016787,GO:0008234,GO:0005654,GO:0006511,GO:0006508,GO:0008233,GO:0016579,GO:0036459	standard	0.741628	-1.54891	-1.39103
ENSG00000254206	NA	NPIPB11	ENSG00000254206	nuclear pore complex interacting protein family member B11	genome	GO:0005654,GO:0016021,GO:0016020	standard	-0.616163	-1.54681	-2.39944
ENSG00000165943	NA	MOAP1	ENSG00000165943	modulator of apoptosis 1	genome	GO:0005737,GO:0008625,GO:0008630,GO:0005829,GO:0006915,GO:0097190,GO:0090200,GO:0097192,GO:0043065,GO:0031625,GO:0005739,GO:0005515,GO:0005741,GO:0001844	standard	-1.54248	-1.52559	-1.77642
ENSG00000101665	NA	SMAD7	ENSG00000101665	SMAD family member 7	genome	GO:2000320,GO:0032436,GO:0032925,GO:0055010,GO:0034333,GO:0033137,GO:0010717,GO:0010801,GO:0050821,GO:0030509,GO:0003677,GO:0002725,GO:0055117,GO:0005634,GO:0034629,GO:0010944,GO:0022409,GO:0005737,GO:1990830,GO:0071560,GO:0000122,GO:0005813,GO:0048844,GO:0043433,GO:0005654,GO:0031398,GO:0070411,GO:0031397,GO:0046872,GO:0016579,GO:0000981,GO:2000317,GO:0030336,GO:0016342,GO:0005667,GO:0017015,GO:…	standard	-0.287914	-1.48932	-1.29494
ENSG00000088448	NA	ANKRD10	ENSG00000088448	ankyrin repeat domain 10	genome	GO:0060828,GO:0005515	standard	0.217426	-1.44376	-1.26163
ENSG00000158201	NA	ABHD3	ENSG00000158201	abhydrolase domain containing 3	genome	GO:0016787,GO:0006656,GO:0006629,GO:0052740,GO:0016021,GO:0016020,GO:0052689,GO:0046470,GO:0005575,GO:0052739,GO:0102567,GO:0102568,GO:0004623,GO:0005886,GO:0008970	standard	-0.463157	-1.42355	-1.06151
ENSG00000155307	NA	SAMSN1	ENSG00000155307	SAM domain, SH3 domain and nuclear localization signals 1	genome	GO:0005737,GO:0001726,GO:0050869,GO:0005634,GO:0050732,GO:0002820,GO:0003723,GO:0005886,GO:0042995,GO:0005829,GO:0001784	standard	0.318639	-1.41936	-1.22725
ENSG00000077097	NA	TOP2B	ENSG00000077097	DNA topoisomerase II beta	genome	GO:0008022,GO:0005080,GO:0019899,GO:0003916,GO:0001764,GO:0003677,GO:0003918,GO:0005737,GO:0005634,GO:0000166,GO:0005654,GO:0006265,GO:0046872,GO:0042826,GO:0005524,GO:0000792,GO:0007409,GO:0061505,GO:0003682,GO:0000819,GO:0016853,GO:0000712,GO:0005829,GO:1990904,GO:0030900,GO:0006259,GO:0044774,GO:0046982	standard	0.132756	-1.41456	-1.01004
ENSG00000112763	NA	BTN2A1	ENSG00000112763	butyrophilin subfamily 2 member A1	genome	GO:0006629,GO:0016021,GO:0016020,GO:0003674,GO:0005887,GO:0005886	standard	0.0365585	-1.37951	-1.6355
ENSG00000229474	NA	PATL2	ENSG00000229474	PAT1 homolog 2	genome	GO:0005737,GO:0000290,GO:0033962,GO:0010607,GO:0000932,GO:0005634,GO:1990904,GO:0003723,GO:0005515,GO:0017148	standard		-1.37916	-1.48209
ENSG00000188994	NA	ZNF292	ENSG00000188994	zinc finger protein 292	genome	GO:0005634,GO:0006366,GO:0006355,GO:0001077,GO:0045944,GO:0006351,GO:0003676,GO:0003677,GO:0046872,GO:0000981	standard	-0.833106	-1.36466	-1.13813
ENSG00000156504	NA	FAM122B	ENSG00000156504	family with sequence similarity 122B	genome	GO:0005581	standard	-0.372554	-1.33295	-1.58096
ENSG00000073861	NA	TBX21	ENSG00000073861	T-box 21	genome	GO:0048304,GO:2000329,GO:0045580,GO:0010628,GO:0003677,GO:0007275,GO:2000320,GO:0043565,GO:0000122,GO:0043161,GO:0005634,GO:0071310,GO:0032703,GO:0043025,GO:0000981,GO:2000552,GO:0030217,GO:0072676,GO:0045892,GO:0045893,GO:0044212,GO:0001227,GO:0050776,GO:0003700,GO:0006355,GO:0006351,GO:0005515,GO:0009615	standard	-0.179909	-1.33295	-2.0563
ENSG00000146433	NA	TMEM181	ENSG00000146433	transmembrane protein 181	genome	GO:0016021,GO:0016020,GO:0009405,GO:0015643	standard	-1.84535	-1.33097	-1.45251
ENSG00000189266	NA	PNRC2	ENSG00000189266	proline rich nuclear receptor coactivator 2	genome	GO:0005737,GO:0005794,GO:0000184,GO:0031087,GO:0005634,GO:0000932,GO:0005654,GO:0006355,GO:0006351,GO:0005515,GO:0005829	standard		-1.32529	-1.1986
ENSG00000133858	NA	ZFC3H1	ENSG00000133858	zinc finger C3H1-type containing	genome	GO:0000178,GO:0005615,GO:0005634,GO:0003723,GO:0005515,GO:0046872,GO:0006396	standard	-0.780502	-1.32056	-1.07954
ENSG00000168283	NA	BMI1	ENSG00000168283	BMI1 proto-oncogene, polycomb ring finger	genome	GO:0048146,GO:0070317,GO:0008270,GO:0005737,GO:0016604,GO:0031519,GO:0000122,GO:0006325,GO:0005634,GO:0071535,GO:0005654,GO:0035102,GO:0045814,GO:0046872,GO:0010468,GO:1990841,GO:0036353,GO:0051443,GO:0007379,GO:0005829,GO:0000151,GO:0006355,GO:0006351,GO:0005515,GO:0030097	standard		-1.32056	-1.05751
ENSG00000119402	NA	FBXW2	ENSG00000119402	F-box and WD repeat domain containing 2	genome	GO:0005829,GO:0043687,GO:0006464,GO:0005515,GO:0006508,GO:0004842,GO:0000209	standard	-0.67656	-1.31503	-1.23673
ENSG00000135164	NA	DMTF1	ENSG00000135164	cyclin D binding myb like transcription factor 1	genome	GO:0043565,GO:0007049,GO:0044212,GO:0003700,GO:0005829,GO:0030154,GO:0005654,GO:0006355,GO:0006357,GO:0001135,GO:0006351,GO:0003677,GO:0005634,GO:0000981	standard	-0.280073	-1.31112	-1.12574
ENSG00000108510	NA	MED13	ENSG00000108510	mediator complex subunit 13	genome	GO:0045944,GO:0016020,GO:1904168,GO:0070328,GO:0046966,GO:0045893,GO:0005634,GO:0030518,GO:0003713,GO:0003712,GO:0030374,GO:0005654,GO:0006355,GO:0006357,GO:0030521,GO:0006351,GO:0006367,GO:0016592,GO:0042632,GO:0038023,GO:0042809	standard	-0.286315	-1.30185	-1.93529
ENSG00000164031	NA	DNAJB14	ENSG00000164031	DnaJ heat shock protein family (Hsp40) member B14	genome	GO:0005783,GO:0030544,GO:0051085,GO:0005634,GO:0016020,GO:0031965,GO:0005789,GO:0034622,GO:0016021	standard	0.932872	-1.26456	-2.02354
ENSG00000064012	NA	CASP8	ENSG00000064012	caspase 8	genome	GO:0032025,GO:1902042,GO:1902041,GO:0005123,GO:0046677,GO:0030225,GO:0070423,GO:0071260,GO:0010803,GO:0042113,GO:0005164,GO:0031265,GO:1901216,GO:0031264,GO:0036462,GO:0044877,GO:0007166,GO:0008233,GO:0042981,GO:0008234,GO:0060544,GO:0097199,GO:0097200,GO:0032355,GO:0045121,GO:1900740,GO:0035877,GO:0005634,GO:0005741,GO:0005739,GO:0005654,GO:0097194,GO:0097342,GO:0097191,GO:0071550,GO:0043005,GO:…	standard	-1.33191	-1.26256	-1.54032
ENSG00000109920	NA	FNBP4	ENSG00000109920	formin binding protein 4	genome	GO:0016607,GO:0005515	standard	0.457939	-1.25988	-1.09286
ENSG00000275302	NA	CCL4	ENSG00000275302	C-C motif chemokine ligand 4	genome	GO:0070098,GO:0005125,GO:0043922,GO:0008009,GO:2000503,GO:0007155,GO:0007163,GO:0031730,GO:0007165,GO:0019221,GO:0043547,GO:0071356,GO:0009615,GO:0009636,GO:0010469,GO:0042802,GO:0050850,GO:0030593,GO:0006935,GO:0031726,GO:0006954,GO:0006955,GO:0007267,GO:0005615,GO:0002548,GO:0051928,GO:0007186,GO:0071347,GO:0071346,GO:0005576,GO:0005515,GO:0070374	standard	-1.681	-1.25935	-1.58689
ENSG00000147251	NA	DOCK11	ENSG00000147251	dedicator of cytokinesis 11	genome	GO:0005089,GO:0043547,GO:0005829,GO:0007596,GO:0005085,GO:0017048,GO:0005622,GO:0051491,GO:0005515,GO:0001782,GO:0002315,GO:0007264	standard	0.605352	-1.25818	-1.22866
ENSG00000112697	NA	TMEM30A	ENSG00000112697	transmembrane protein 30A	genome	GO:0005794,GO:0006855,GO:0031410,GO:0005783,GO:0006869,GO:0016324,GO:0015917,GO:0015914,GO:0016020,GO:0036010,GO:0043312,GO:0045332,GO:0035577,GO:0030658,GO:0035579,GO:0015247,GO:0005515,GO:0005886,GO:0070863,GO:0016021,GO:0010976	standard	-0.477489	-1.25613	-1.02337
ENSG00000185864	NA	NPIPB4	ENSG00000185864	nuclear pore complex interacting protein family member B4	genome	GO:0005654,GO:0016021,GO:0016020	standard	-0.738912	-1.25452	-1.97285
ENSG00000205268	NA	PDE7A	ENSG00000205268	phosphodiesterase 7A	genome	GO:0005737,GO:0016787,GO:0008081,GO:0004114,GO:0004115,GO:0005829,GO:0007165,GO:0006198,GO:0046872,GO:0007186	standard	-0.717803	-1.21549	-1.06422
ENSG00000161547	NA	SRSF2	ENSG00000161547	serine and arginine rich splicing factor 2	genome	GO:0035061,GO:0043484,GO:0005080,GO:0003676,GO:0016607,GO:0036002,GO:0000381,GO:0005634,GO:0003714,GO:0005654,GO:0006405,GO:0006406,GO:0033197,GO:0000278,GO:0031124,GO:1903507,GO:0005829,GO:0000398,GO:0008380,GO:0003723,GO:0005515,GO:0005681,GO:0006397	standard	-0.959851	-1.20442	-1.02387
ENSG00000117625	NA	RCOR3	ENSG00000117625	REST corepressor 3	genome	GO:0044212,GO:0005667,GO:0017053,GO:0000122,GO:0003700,GO:0005634,GO:0003714,GO:0006355,GO:0006351,GO:0005515,GO:0003677,GO:0008134,GO:0000981	standard	-0.824952	-1.19372	-1.25154
ENSG00000182957 #or# ENSG00000273167 /// ENSG00000182957	NA /// NA #or# NA	SPATA13	ENSG00000182957 #or# ENSG00000273167 /// ENSG00000182957	spermatogenesis associated 13 #or# NA /// spermatogenesis associated 13	genome	GO:0005089,GO:0035023,GO:0005654,GO:0005829,GO:0005089,GO:0035023,GO:0005654,GO:0005829,GO:0005089,GO:0035023,GO:0005654,GO:0005829,GO:0005085,GO:0005085,GO:0005085,GO:0005085,GO:0005085,GO:0005089,GO:0005089,GO:0005089,GO:0005089,GO:0005515,GO:0005515,GO:0005515,GO:0005515,GO:0005515,GO:0005515,GO:0005515,GO:0005515,GO:0005515,GO:0005515,GO:0030676,GO:0030676,GO:0030676,GO:0030676,GO:0030676,GO:…	standard		-1.18522	-1.12253
ENSG00000134697	NA	GNL2	ENSG00000134697	G protein nucleolar 2	genome	GO:0005730,GO:0016021,GO:0016020,GO:0003924,GO:0042254,GO:0000166,GO:0008150,GO:0003723,GO:0005634,GO:0005525	standard		-1.17951	-1.2115
ENSG00000119397	NA	CNTRL	ENSG00000119397	centriolin	genome	GO:0005737,GO:0005856,GO:0000278,GO:0000086,GO:0005813,GO:0005829,GO:0016020,GO:0018108,GO:0005815,GO:0090543,GO:0051301,GO:0005515,GO:0120103,GO:0097711,GO:0010389,GO:0007049,GO:0004713	standard	0.389112	-1.17896	-1.18948
ENSG00000058668	NA	ATP2B4	ENSG00000058668	ATPase plasma membrane Ca2+ transporting 4	genome	GO:0033138,GO:1903779,GO:0021766,GO:0005901,GO:0098736,GO:0070885,GO:0051001,GO:0005929,GO:0036487,GO:1901660,GO:0030018,GO:0042995,GO:0097228,GO:0031514,GO:0016021,GO:0016020,GO:0010751,GO:0140199,GO:0000166,GO:1903249,GO:0045019,GO:0043005,GO:2000481,GO:1903243,GO:0097110,GO:1900082,GO:0046872,GO:0030317,GO:0005524,GO:0097553,GO:1902305,GO:0016787,GO:0042383,GO:0099132,GO:0030315,GO:0006874,GO:…	standard	-0.170161	-1.16792	-1.11534
ENSG00000155903	NA	RASA2	ENSG00000155903	RAS p21 protein activator 2	genome	GO:0005737,GO:0043547,GO:0031235,GO:0000165,GO:0005829,GO:0005543,GO:0005096,GO:0005622,GO:0007165,GO:0035556,GO:0046872,GO:0043087,GO:0048471,GO:0046580	standard	-0.966915	-1.16302	-1.15904
ENSG00000205871	NA	RPS3AP47	ENSG00000205871	ribosomal protein S3a pseudogene 47	genome	NA	standard	-0.566377	-1.16302	-1.0977
ENSG00000171476	NA	HOPX	ENSG00000171476	HOP homeobox	genome	GO:0005737,GO:0051131,GO:0001829,GO:0045596,GO:0005634,GO:0006355,GO:0006357,GO:0006351,GO:0005515,GO:0003677,GO:0007275,GO:0000981	standard		-1.16302	-1.20366
ENSG00000100941	NA	PNN	ENSG00000100941	pinin, desmosome associated protein	genome	GO:0016607,GO:0035145,GO:0016020,GO:0005911,GO:0005634,GO:0005886,GO:0030057,GO:0000398,GO:0005198,GO:0006355,GO:0005882,GO:0030054,GO:0003723,GO:0005515,GO:0003677,GO:0007155,GO:0006397,GO:0071013,GO:0008380,GO:0005681,GO:0006351	standard	0.810134	-1.15614	-1.43558
ENSG00000116679	NA	IVNS1ABP	ENSG00000116679	influenza virus NS1A binding protein	genome	GO:0005737,GO:0005856,GO:0005829,GO:0015629,GO:0009615,GO:0005634,GO:0005667,GO:0005681,GO:0005654,GO:0005515,GO:0016032,GO:0031397,GO:0006383,GO:0008380,GO:2001243	standard	-0.09834	-1.13473	-1.08836
ENSG00000101596	NA	SMCHD1	ENSG00000101596	structural maintenance of chromosomes flexible hinge domain containing 1	genome	GO:0006302,GO:0009048,GO:0043584,GO:0000784,GO:0016887,GO:0060821,GO:0001740,GO:0005694,GO:0005524,GO:0051276	standard	-0.357003	-1.12861	-1.17354
ENSG00000115524	NA	SF3B1	ENSG00000115524	splicing factor 3b subunit 1	genome	GO:0016607,GO:0071004,GO:0045815,GO:0000245,GO:0005689,GO:0005634,GO:0000398,GO:0071005,GO:0005654,GO:0000375,GO:0034693,GO:0003723,GO:0005515,GO:0005686,GO:0006397,GO:0071013,GO:0008380,GO:0005681,GO:0003729	standard	0.529251	-1.12792	-1.45393
ENSG00000125249	NA	RAP2A	ENSG00000125249	RAP2A, member of RAS oncogene family	genome	GO:0016020,GO:0055038,GO:0031954,GO:0055037,GO:0030033,GO:0035690,GO:0007165,GO:0046328,GO:0031532,GO:0000287,GO:0000166,GO:0005525,GO:0030336,GO:0034613,GO:0003924,GO:0045184,GO:0032486,GO:0005886,GO:0072659,GO:0005829,GO:0030496,GO:0019003,GO:0048814,GO:0005515,GO:0005768,GO:0001934	standard	0.159941	-1.10413	-1.15646
ENSG00000132359	NA	RAP1GAP2	ENSG00000132359	RAP1 GTPase activating protein 2	genome	GO:0005737,GO:0051056,GO:0043005,GO:0043547,GO:0005096,GO:0005829,GO:0005886,GO:0031965,GO:0008361,GO:0010977,GO:0005515,GO:0005813,GO:0048471	standard	-1.72126	-1.10378	-1.38446
ENSG00000134046	NA	MBD2	ENSG00000134046	methyl-CpG binding domain protein 2	genome	GO:0000183,GO:0048568,GO:0034622,GO:0030177,GO:0031492,GO:0000785,GO:0003677,GO:0014070,GO:0005737,GO:0005654,GO:0032355,GO:0000122,GO:0005634,GO:0043044,GO:0006346,GO:0009612,GO:0070742,GO:0000792,GO:0003696,GO:0000980,GO:0042127,GO:0008327,GO:0000118,GO:0000790,GO:0045892,GO:0019904,GO:0032991,GO:0035563,GO:0007507,GO:0007568,GO:0042711,GO:0071407,GO:0005829,GO:0035197,GO:0031667,GO:0006355,GO:…	standard	-0.569068	-1.09918	-1.02901
ENSG00000149177	NA	PTPRJ	ENSG00000149177	protein tyrosine phosphatase, receptor type J	genome	GO:0016791,GO:0005911,GO:0030308,GO:0008285,GO:0016311,GO:0006470,GO:0030155,GO:0005161,GO:0060242,GO:0070097,GO:0042059,GO:0043312,GO:0043407,GO:0030336,GO:0051898,GO:0035335,GO:0051897,GO:0030054,GO:0010642,GO:0070062,GO:0045785,GO:0016021,GO:0016020,GO:0050852,GO:0051894,GO:0048008,GO:0042802,GO:0016787,GO:0051019,GO:0009986,GO:0008013,GO:0050860,GO:0019901,GO:0001772,GO:0005887,GO:0005886,GO:…	standard	0.0239632	-1.09591	-1.90832
ENSG00000196547	NA	MAN2A2	ENSG00000196547	mannosidase alpha class 2A member 2	genome	GO:0006491,GO:0016787,GO:0005975,GO:0004572,GO:0006486,GO:0005794,GO:0016021,GO:0016020,GO:0016799,GO:0030246,GO:0016798,GO:0006013,GO:0003824,GO:0006517,GO:0008152,GO:0015923,GO:0046872,GO:0004559,GO:0000139	standard	-1.19761	-1.09431	-1.07792
ENSG00000163605	NA	PPP4R2	ENSG00000163605	protein phosphatase 4 regulatory subunit 2	genome	GO:0005737,GO:0010569,GO:0030674,GO:0043666,GO:0019888,GO:0005813,GO:0005634,GO:0005856,GO:0006464,GO:0005815,GO:0005654,GO:0005515,GO:0030289,GO:0008380,GO:0006397	standard	-0.320324	-1.07282	-1.29123
ENSG00000170248	NA	PDCD6IP	ENSG00000170248	programmed cell death 6 interacting protein	genome	GO:0031871,GO:0090611,GO:0048306,GO:0045199,GO:0000920,GO:1903553,GO:0010824,GO:1903551,GO:0090559,GO:0046755,GO:0005925,GO:0005923,GO:0051301,GO:0042641,GO:0005737,GO:0070062,GO:0043209,GO:0016020,GO:0051260,GO:0000281,GO:0005815,GO:0019058,GO:0007049,GO:0042803,GO:0005856,GO:0016032,GO:0036258,GO:0030054,GO:0006915,GO:0001772,GO:1903561,GO:0090543,GO:1903543,GO:0042470,GO:0000915,GO:0070971,GO:…	standard	0.125175	-1.06349	-1.33703
ENSG00000132294	NA	EFR3A	ENSG00000132294	EFR3 homolog A	genome	GO:0005737,GO:0016020,GO:0005829,GO:0005886,GO:0005622,GO:0046854,GO:0072659	standard	0.142019	-1.05993	-1.06808
ENSG00000232238	NA	RPS29P8	ENSG00000232238	ribosomal protein S29 pseudogene 8	genome	NA	standard		-1.04754	-1.15646
ENSG00000197976	NA	AKAP17A	ENSG00000197976	A-kinase anchoring protein 17A	genome	GO:0016607,GO:0005829,GO:0051018,GO:0005515,GO:0005634,GO:0043484,GO:0007165,GO:0042113,GO:0006355,GO:0003723,GO:0003676,GO:0008380,GO:0005681,GO:0006397	standard	-1.17758	-1.04683	-1.36523
ENSG00000040933	NA	INPP4A	ENSG00000040933	inositol polyphosphate-4-phosphatase type I A	genome	GO:0005737,GO:0016787,GO:0052828,GO:0017161,GO:0036092,GO:0016311,GO:0005829,GO:0043647,GO:0016316,GO:0034597,GO:0007165,GO:0005515,GO:0006661	standard		-1.04017	-1.04928
ENSG00000096746	NA	HNRNPH3	ENSG00000096746	heterogeneous nuclear ribonucleoprotein H3	genome	GO:0005515,GO:0005634,GO:0000398,GO:0005654,GO:0003723,GO:0003676,GO:0030855,GO:0005681,GO:0008380,GO:0006396,GO:0006397	standard	-0.0246309	-1.03749	-1.0091
ENSG00000047365	NA	ARAP2	ENSG00000047365	ArfGAP with RhoGAP domain, ankyrin repeat and PH domain 2	genome	GO:0005737,GO:0051056,GO:0043547,GO:0005829,GO:0005096,GO:0005547,GO:0007165,GO:0046872	standard		-1.03412	-1.49354
ENSG00000157216	NA	SSBP3	ENSG00000157216	single stranded DNA binding protein 3	genome	GO:0008284,GO:2000744,GO:0060322,GO:0005634,GO:0006366,GO:0032991,GO:0060323,GO:0021501,GO:0065003,GO:0006355,GO:0002244,GO:0001077,GO:0045893,GO:0006351,GO:0005515,GO:0003677,GO:0045944,GO:0000978,GO:0003697,GO:0021547	standard		-1.03237	-1.02251
ENSG00000198160	NA	MIER1	ENSG00000198160	MIER1 transcriptional regulator	genome	GO:0005737,GO:0031937,GO:0032991,GO:0017053,GO:0004407,GO:0005634,GO:0005654,GO:0016575,GO:0006355,GO:0006357,GO:0006351,GO:0005515,GO:0003677,GO:0042826,GO:0000981,GO:0043123	standard		-1.02552	-1.63512
ENSG00000169246 /// ENSG00000169246 #or# ENSG00000180747	NA /// NA #or# NA	NPIPB3	ENSG00000169246 /// ENSG00000169246 #or# ENSG00000180747	nuclear pore complex interacting protein family member B3 /// nuclear pore complex interacting protein family member B3 #or# SMG1 pseudogene 3	genome	NA #or# NA	standard	-0.202629	-1.02552	-1.56585
ENSG00000077254	NA	USP33	ENSG00000077254	ubiquitin specific peptidase 33	genome	GO:0017160,GO:0005794,GO:0071108,GO:0050821,GO:0008277,GO:0008270,GO:0001664,GO:0007411,GO:0008233,GO:0005925,GO:0008234,GO:0005737,GO:0032091,GO:0032092,GO:0005813,GO:0005776,GO:0036459,GO:0005654,GO:0006511,GO:0006508,GO:0048471,GO:0046872,GO:0016579,GO:0070536,GO:0016787,GO:0051298,GO:0030891,GO:0044297,GO:0009267,GO:0004843,GO:0016477,GO:0006897,GO:0005815,GO:0010506,GO:0005829,GO:0005856,GO:…	standard	-0.232377	-1.02284	-1.04485
ENSG00000122566	NA	HNRNPA2B1	ENSG00000122566	heterogeneous nuclear ribonucleoprotein A2/B1	genome	GO:1990247,GO:1905663,GO:0000781,GO:0031053,GO:0003676,GO:0048025,GO:0051028,GO:0005737,GO:0070062,GO:0000122,GO:0043047,GO:0005634,GO:0016020,GO:0005654,GO:0003730,GO:0016363,GO:0008380,GO:0006406,GO:0035722,GO:1904358,GO:0071013,GO:0044806,GO:0098505,GO:0016070,GO:0050658,GO:0035198,GO:0097157,GO:1990904,GO:0000398,GO:0005576,GO:0003723,GO:0005515,GO:0015030,GO:1990428,GO:0005681,GO:0006397	standard	-1.01792	-1.02135	-1.04526
ENSG00000083312	NA	TNPO1	ENSG00000083312	transportin 1	genome	GO:0008565,GO:0005737,GO:0005829,GO:0016032,GO:0008139,GO:0031965,GO:0000060,GO:0006886,GO:0043488,GO:0008536,GO:0006607,GO:0070062,GO:0034399,GO:0005929,GO:0003723,GO:0005515,GO:0006610,GO:0015031,GO:0005634,GO:0035735	standard	0.233941	-1.01863	-1.152
ENSG00000163565	NA	IFI16	ENSG00000163565	interferon gamma inducible protein 16	genome	GO:0045087,GO:0030224,GO:0045071,GO:0003677,GO:0001078,GO:0072332,GO:0005737,GO:0071479,GO:0005730,GO:2000117,GO:0005634,GO:0016020,GO:0040029,GO:0005654,GO:0003690,GO:0002218,GO:0010506,GO:0008134,GO:0003723,GO:0016607,GO:0008283,GO:0006914,GO:0006915,GO:0097202,GO:0032481,GO:0045892,GO:0043392,GO:0006954,GO:0042149,GO:0042771,GO:0051607,GO:0005829,GO:0000122,GO:0002376,GO:0006355,GO:0045824,GO:…	standard	-0.694482	-1.01102	-1.03534
ENSG00000083845	NA	RPS5	ENSG00000083845	ribosomal protein S5	genome	GO:0000028,GO:0000184,GO:0005840,GO:0022627,GO:0070062,GO:0005829,GO:0005654,GO:1990904,GO:0006614,GO:0019843,GO:0003735,GO:0006450,GO:0015935,GO:0003723,GO:0005515,GO:0016020,GO:0005925,GO:0006413,GO:0006412,GO:0003729	standard	0.0929342	1.00238	1.53485
ENSG00000218175	NA	AC016739.1	ENSG00000218175	NA	genome	NA	standard	0.112546	1.00424	1.28189
ENSG00000213864	NA	EEF1B2P2	ENSG00000213864	eukaryotic translation elongation factor 1 beta 2 pseudogene 2	genome	NA	standard	0.430589	1.0069	1.75607
ENSG00000185122	NA	HSF1	ENSG00000185122	heat shock transcription factor 1	genome	GO:0090084,GO:0034605,GO:0009299,GO:2001033,GO:0097677,GO:0005815,GO:0001078,GO:0043200,GO:0000165,GO:0042531,GO:0000922,GO:0043280,GO:0032720,GO:0006281,GO:0014823,GO:0019901,GO:0007283,GO:0000791,GO:0071280,GO:0061770,GO:0005829,GO:0071407,GO:0010243,GO:0031072,GO:0090261,GO:1904528,GO:0010629,GO:0010628,GO:0003677,GO:0032496,GO:0005856,GO:0016605,GO:1900365,GO:0005654,GO:0098847,GO:0048471,GO:…	standard	0.0120422	1.01428	1.18903
ENSG00000243829	NA	AC011495.1	ENSG00000243829	NA	genome	NA	standard	-0.7373	1.01655	1.43021
ENSG00000102007	NA	PLP2	ENSG00000102007	proteolipid protein 2	genome	GO:0006935,GO:0019956,GO:0016021,GO:0016020,GO:0005789,GO:0015075,GO:0034220,GO:0005515,GO:0005886,GO:0005783,GO:0006811,GO:0019221	standard	0.447599	1.02039	1.42011
ENSG00000178464 #or# ENSG00000269242 /// ENSG00000104774 #or# ENSG00000269242	NA #or# NA	AC010422.3	ENSG00000178464 #or# ENSG00000269242 /// ENSG00000104774 #or# ENSG00000269242	ribosomal protein L10 pseudogene 16 #or# NA /// mannosidase alpha class 2B member 1 #or# NA	genome	NA #or# NA #or# GO:0003824,GO:0004559,GO:0004559,GO:0030246,GO:0005975,GO:0006013,GO:0006013,GO:0006517	standard	0.489587	1.02339	1.42557
ENSG00000221995 /// ENSG00000196535 #or# ENSG00000221995	NA /// NA #or# NA	TIAF1	ENSG00000221995 /// ENSG00000196535 #or# ENSG00000221995	TGFB1-induced anti-apoptotic factor 1 /// myosin XVIIIA #or# TGFB1-induced anti-apoptotic factor 1	genome	NA #or# GO:0003674,GO:0006915,GO:0007249,GO:0043066,GO:0005634	standard	0.212408	1.0246	1.14074
ENSG00000105640	NA	RPL18A	ENSG00000105640	ribosomal protein L18a	genome	GO:0000184,GO:0005840,GO:0022625,GO:0005829,GO:0016020,GO:0006614,GO:0003735,GO:0003723,GO:0005515,GO:0002181,GO:0042788,GO:0006413,GO:0006412	standard	-0.461596	1.02516	1.5454
ENSG00000254772 #or# ENSG00000255508	NA #or# NA	EEF1G	ENSG00000254772 #or# ENSG00000255508	eukaryotic translation elongation factor 1 gamma #or# NA	genome	GO:0005783,GO:0003746,GO:0003746,GO:0003746,GO:0004364,GO:0005515,GO:0005515,GO:0005515,GO:0045296,GO:0006412,GO:0006414,GO:0006414,GO:0006414,GO:0006749,GO:0009615,GO:0005634,GO:0005737,GO:0005737,GO:0005829,GO:0016020,GO:0070062 #or# GO:0003676,GO:0003723,GO:0003730,GO:0050265,GO:0006378,GO:0005634	standard	-0.267782	1.02524	1.31568
ENSG00000172183	NA	ISG20	ENSG00000172183	interferon stimulated exonuclease gene 20	genome	GO:0008310,GO:0003676,GO:0005737,GO:0016605,GO:0005730,GO:0030620,GO:0004527,GO:0045071,GO:0005654,GO:0006364,GO:0006401,GO:0034511,GO:0046872,GO:0008859,GO:0016787,GO:0008283,GO:0045087,GO:0060337,GO:0030619,GO:0090503,GO:0000738,GO:0051607,GO:0004518,GO:0000175,GO:0002376,GO:0003723,GO:0009615,GO:0015030,GO:0005634	standard	0.29487	1.02564	1.14435
ENSG00000077312	NA	SNRPA	ENSG00000077312	small nuclear ribonucleoprotein polypeptide A	genome	GO:0030619,GO:0005515,GO:1990446,GO:0005634,GO:0000398,GO:1900363,GO:0005654,GO:0003723,GO:0003676,GO:0005681,GO:0005685,GO:0006397,GO:0008380,GO:0042802,GO:0035614	standard		1.02766	1.28508
ENSG00000130592	NA	LSP1	ENSG00000130592	lymphocyte-specific protein 1	genome	GO:0006968,GO:0015629,GO:0016020,GO:0003779,GO:0007165,GO:0005886,GO:0070062	standard	0.587689	1.02803	1.30222
ENSG00000228253 /// ENSG00000210156 #or# ENSG00000228253	NA /// NA #or# NA	MT-ATP8	ENSG00000228253 /// ENSG00000210156 #or# ENSG00000228253	mitochondrially encoded ATP synthase membrane subunit 8 /// mitochondrially encoded tRNA lysine #or# mitochondrially encoded ATP synthase membrane subunit 8	genome	NA #or# GO:0016887,GO:0015078,GO:0022857,GO:0006754,GO:0006754,GO:0006811,GO:0015986,GO:0042407,GO:0042776,GO:0000276,GO:0005739,GO:0005743,GO:0005753,GO:0016020,GO:0016021,GO:0031966,GO:0045263	standard	1.45568	1.02962	1.34675
ENSG00000178982	NA	EIF3K	ENSG00000178982	eukaryotic translation initiation factor 3 subunit K	genome	GO:0005737,GO:0005852,GO:0005829,GO:0016282,GO:0006446,GO:0016020,GO:0005634,GO:0003723,GO:0005515,GO:0033290,GO:0001732,GO:0002183,GO:0043022,GO:0006413,GO:0006412,GO:0003743	standard	0.0802137	1.03253	1.18558
ENSG00000214389	NA	RPS3AP26	ENSG00000214389	ribosomal protein S3a pseudogene 26	genome	NA	standard	-0.415744	1.03253	1.10109
ENSG00000234797	NA	RPS3AP6	ENSG00000234797	ribosomal protein S3A pseudogene 6	genome	NA	standard	-0.209293	1.03253	1.11204
ENSG00000142227	NA	EMP3	ENSG00000142227	epithelial membrane protein 3	genome	GO:0008285,GO:0032060,GO:0016021,GO:0016020,GO:0005515,GO:0005886,GO:0008219	standard	-0.41779	1.03798	1.30433
ENSG00000100897	NA	DCAF11	ENSG00000100897	DDB1 and CUL4 associated factor 11	genome	GO:0005654,GO:0016567,GO:0043687,GO:0080008,GO:0005515	standard		1.04343	1.03291
ENSG00000250479	NA	CHCHD10	ENSG00000250479	coiled-coil-helix-coiled-coil-helix domain containing 10	genome	GO:0005634,GO:0005739,GO:0003674,GO:0005515,GO:0005758,GO:2000984,GO:0006754,GO:0007005,GO:0006119	standard		1.05199	1.31504
ENSG00000108107	NA	RPL28	ENSG00000108107	ribosomal protein L28	genome	GO:0000184,GO:0005840,GO:0022625,GO:0070062,GO:0005829,GO:0016020,GO:0044297,GO:0006614,GO:0030425,GO:0005622,GO:0003735,GO:0003723,GO:0005515,GO:0006413,GO:0006412,GO:0036464	standard	0.247458	1.05403	1.47072
ENSG00000131408	NA	NR1H2	ENSG00000131408	nuclear receptor subfamily 1 group H member 2	genome	GO:0090340,GO:0090187,GO:0010867,GO:0010629,GO:0010628,GO:0008270,GO:0043401,GO:0003677,GO:0048384,GO:0004879,GO:0005737,GO:0043565,GO:0000122,GO:0005634,GO:0032376,GO:0090108,GO:0001077,GO:0010884,GO:0032270,GO:0034191,GO:0006367,GO:0010745,GO:0046872,GO:0000981,GO:0045723,GO:0048550,GO:0051117,GO:0055088,GO:0046965,GO:0045892,GO:0045893,GO:0042632,GO:0044255,GO:0045861,GO:0010875,GO:0032369,GO:…	standard	1.41744	1.05581	1.22452
ENSG00000186827	NA	TNFRSF4	ENSG00000186827	TNF receptor superfamily member 4	genome	GO:0046718,GO:0016020,GO:0006954,GO:0033209,GO:0097190,GO:0051024,GO:0032496,GO:0042981,GO:0007275,GO:0016021,GO:0042098,GO:0005031,GO:0005886,GO:0042127,GO:0016032,GO:0030890,GO:0009986,GO:0045892,GO:0005887,GO:0006955,GO:0043433,GO:0001618,GO:0005515	standard		1.05666	2.32193
ENSG00000141086 #or# ENSG00000261884 /// ENSG00000261884 /// ENSG00000205220 #or# ENSG00000261884	NA /// NA #or# NA	AC040162.1	ENSG00000141086 #or# ENSG00000261884 /// ENSG00000261884 /// ENSG00000205220 #or# ENSG00000261884	proteasome subunit beta 10 #or# NA /// NA /// chymotrypsin like #or# NA	genome	GO:0004252,GO:0008233,GO:0008233,GO:0008236,GO:0008236,GO:0016787,GO:0006508,GO:0006508,GO:0006508,GO:0004252,GO:0006508,GO:0004252,GO:0006508,GO:0008236,GO:0030163,GO:0005615 #or# NA #or# GO:0004175,GO:0004298,GO:0002376,GO:0051603,GO:0005839	standard	-0.512484	1.0585	1.18093
ENSG00000064666	NA	CNN2	ENSG00000064666	calponin 2	genome	GO:0031032,GO:0071260,GO:0010628,GO:0005925,GO:0005856,GO:0001725,GO:0050765,GO:0016020,GO:0003779,GO:0035722,GO:0035580,GO:0042127,GO:0030336,GO:1904724,GO:0032970,GO:0042060,GO:0005911,GO:0007010,GO:0043312,GO:0045296,GO:0005576,GO:0005516,GO:0030097	standard	-0.0244837	1.05885	1.17696
ENSG00000226721	NA	EEF1DP2	ENSG00000226721	eukaryotic translation elongation factor 1 delta pseudogene 2	genome	NA	standard	0.320406	1.0624	1.16046
ENSG00000232341	NA	RPL4P2	ENSG00000232341	ribosomal protein L4 pseudogene 2	genome	NA	standard	0.901789	1.06286	1.32258
ENSG00000244192	NA	AC113367.1	ENSG00000244192	NA	genome	NA	standard		1.06349	1.41691
ENSG00000130726	NA	TRIM28	ENSG00000130726	tripartite motif containing 28	genome	GO:0060028,GO:1902187,GO:0090575,GO:0000785,GO:0008270,GO:0003677,GO:0043388,GO:0001837,GO:0046777,GO:0043565,GO:0001701,GO:0005719,GO:0000122,GO:0006325,GO:0004842,GO:0043045,GO:0003714,GO:0003713,GO:1901536,GO:0090309,GO:0005654,GO:0016740,GO:0035851,GO:0006367,GO:0004672,GO:0046872,GO:0006351,GO:0005720,GO:0006468,GO:0006281,GO:0045087,GO:0070087,GO:1903507,GO:0045892,GO:0045893,GO:0016567,GO:…	standard	0.0377127	1.06628	1.29484
ENSG00000237676	NA	RPL30P4	ENSG00000237676	ribosomal protein L30 pseudogene 4	genome	NA	standard	-0.0459634	1.06949	1.52119
ENSG00000232176	NA	AL161909.1	ENSG00000232176	NA	genome	NA	standard	0.104349	1.06996	1.10307
ENSG00000226243	NA	RPL37AP1	ENSG00000226243	ribosomal protein L37a pseudogene 1	genome	NA	standard	-0.20743	1.07249	1.15953
ENSG00000233276	NA	GPX1	ENSG00000233276	glutathione peroxidase 1	genome	GO:1902042,GO:0010332,GO:0051702,GO:0090201,GO:0017124,GO:0000302,GO:0009650,GO:0009410,GO:0042744,GO:0043403,GO:0045444,GO:0001885,GO:0042311,GO:0006195,GO:0051897,GO:0045454,GO:0016491,GO:0005737,GO:0051450,GO:0006641,GO:0009636,GO:0009611,GO:0005739,GO:0098869,GO:0014902,GO:0043066,GO:0048741,GO:0009609,GO:0006749,GO:0005759,GO:0019372,GO:0018158,GO:1902905,GO:1902176,GO:0006629,GO:0008283,GO:…	standard		1.07829	1.1121
ENSG00000162244	NA	RPL29	ENSG00000162244	ribosomal protein L29	genome	GO:0005829,GO:0000184,GO:0005840,GO:0022625,GO:0007566,GO:0016020,GO:0006614,GO:0045296,GO:0008201,GO:0003735,GO:0003723,GO:0002181,GO:0005622,GO:0006413,GO:0006412	standard	-0.446826	1.08529	1.41186
ENSG00000171159	NA	C9orf16	ENSG00000171159	chromosome 9 open reading frame 16	genome	GO:0005575,GO:0008150,GO:0003674,GO:0005515	standard		1.08937	2.02176
ENSG00000213442	NA	RPL18AP3	ENSG00000213442	ribosomal protein L18a pseudogene 3	genome	NA	standard	-0.274589	1.09372	1.62188
ENSG00000237506	NA	RPSAP15	ENSG00000237506	ribosomal protein SA pseudogene 15	genome	NA	standard	-0.577025	1.10001	1.60782
ENSG00000129925	NA	TMEM8A	ENSG00000129925	transmembrane protein 8A	genome	GO:0016787,GO:0005887,GO:0016021,GO:0016020,GO:0008150,GO:0005765,GO:0003674,GO:0005764,GO:0005515,GO:0102567,GO:0102568,GO:0004623,GO:0005886,GO:0070062	standard		1.10341	1.00543
ENSG00000244073	NA	RPS4XP6	ENSG00000244073	ribosomal protein S4X pseudogene 6	genome	NA	standard	-0.0770983	1.10547	1.65859
ENSG00000101439	NA	CST3	ENSG00000101439	cystatin C	genome	GO:0005783,GO:0060009,GO:0048678,GO:0005788,GO:0008584,GO:0042747,GO:0034103,GO:0001666,GO:0014070,GO:1904724,GO:0005737,GO:0044267,GO:0032355,GO:0042995,GO:0001540,GO:0005615,GO:0007431,GO:2000117,GO:0005771,GO:0009636,GO:0070062,GO:0043067,GO:0010466,GO:0002020,GO:0030424,GO:0048471,GO:0043025,GO:0042802,GO:0005576,GO:0008284,GO:0070301,GO:0004866,GO:0045740,GO:0060548,GO:0043687,GO:0006915,GO:…	standard	-0.38438	1.10857	1.77654
ENSG00000022277	NA	RTF2	ENSG00000022277	replication termination factor 2	genome	GO:0071171,GO:0005634,GO:0005575,GO:1902979,GO:0008150,GO:0003674	standard		1.11226	1.35734
ENSG00000135624	NA	CCT7	ENSG00000135624	chaperonin containing TCP1 subunit 7	genome	GO:0006457,GO:0006458,GO:1904851,GO:0050821,GO:1904874,GO:1904871,GO:0051082,GO:0005874,GO:1901998,GO:0005737,GO:0070062,GO:0032212,GO:0005832,GO:0000166,GO:0005524,GO:0044297,GO:0007339,GO:0061077,GO:0005829,GO:0044183,GO:0002199,GO:0042802,GO:0005515	standard		1.11382	1.91982
ENSG00000146677	NA	AC004453.1	ENSG00000146677	NA	genome	NA	standard	-0.46455	1.11456	1.3095
ENSG00000244313	NA	AC024293.1	ENSG00000244313	NA	genome	NA	standard	0.0554836	1.11554	1.39347
ENSG00000107223	NA	EDF1	ENSG00000107223	endothelial differentiation related factor 1	genome	GO:0005730,GO:0043565,GO:0006351,GO:0005829,GO:0019216,GO:0005634,GO:0030154,GO:0003713,GO:0005737,GO:0005622,GO:0006355,GO:0045893,GO:0005516,GO:0005515,GO:0003677,GO:0005669,GO:0043388,GO:0045446,GO:0007275,GO:0003723	standard	-0.190556	1.11875	1.37367
ENSG00000128159	NA	TUBGCP6	ENSG00000128159	tubulin gamma complex associated protein 6	genome	GO:0005737,GO:0007020,GO:0005829,GO:0005200,GO:0051321,GO:0051298,GO:0031122,GO:0005813,GO:0051011,GO:0005856,GO:0000923,GO:0000922,GO:0008274,GO:0051415,GO:0090307,GO:0000226,GO:0043015,GO:0016020,GO:0005815,GO:0005874,GO:0008017	standard	-0.141229	1.12077	1.0967
ENSG00000101367	NA	MAPRE1	ENSG00000101367	microtubule associated protein RP/EB family member 1	genome	GO:0008022,GO:0008104,GO:0031115,GO:0031116,GO:0000086,GO:0035371,GO:0035372,GO:0030981,GO:0005874,GO:0007049,GO:0097711,GO:0005737,GO:0005819,GO:0005813,GO:0005815,GO:0051301,GO:1903033,GO:0042802,GO:0005794,GO:0030335,GO:0015630,GO:0008283,GO:0008017,GO:0051010,GO:0031253,GO:0019901,GO:0042995,GO:0010389,GO:0005881,GO:0005829,GO:0005856,GO:0045296,GO:0003723,GO:0005515,GO:0070507	standard		1.12821	1.03562
ENSG00000132589	NA	FLOT2	ENSG00000132589	flotillin 2	genome	GO:0050821,GO:0005901,GO:1902992,GO:0001765,GO:0008544,GO:1903905,GO:0030139,GO:0005925,GO:0031982,GO:0016600,GO:0031410,GO:0016020,GO:0045661,GO:0002020,GO:0048471,GO:0030027,GO:0044291,GO:0035255,GO:0016323,GO:0005913,GO:0005886,GO:0007155,GO:0072659,GO:0044860,GO:0070062,GO:0002080,GO:0045121,GO:0010629,GO:0030864,GO:0005515,GO:0001931,GO:0046982,GO:0005768	standard	0.62875	1.12939	1.4123
ENSG00000215030	NA	RPL13P12	ENSG00000215030	ribosomal protein L13 pseudogene 12	genome	NA	standard	-0.0209628	1.13525	1.51659
ENSG00000165272	NA	AQP3	ENSG00000165272	aquaporin 3 (Gill blood group)	genome	GO:0033280,GO:0005737,GO:0003091,GO:0005634,GO:0016020,GO:0015250,GO:0002684,GO:0015254,GO:0071456,GO:0015840,GO:0032526,GO:0007588,GO:0005215,GO:0015793,GO:0016323,GO:0051592,GO:0006833,GO:0005911,GO:0005886,GO:0055085,GO:0090650,GO:0042476,GO:0070295,GO:0015267,GO:0045616,GO:0016021	standard	0.25305	1.13564	1.29213
ENSG00000173762	NA	CD7	ENSG00000173762	CD7 molecule	genome	GO:0038023,GO:0016021,GO:0016020,GO:0042110,GO:0002376,GO:0002250,GO:0005886,GO:0006955,GO:0007169	standard		1.13654	2.77331
ENSG00000255198 #or# ENSG00000273587 /// ENSG00000255198	NA /// NA #or# NA	SNHG9	ENSG00000255198 #or# ENSG00000273587 /// ENSG00000255198	small nucleolar RNA host gene 9 /// small nucleolar RNA host gene 9 #or# small nucleolar RNA, H/ACA box 78	genome	NA #or# NA	standard	0.990016	1.13815	1.19189
ENSG00000243802	NA	AC090589.1	ENSG00000243802	NA	genome	NA	standard	0.396641	1.13863	1.40929
ENSG00000242299	NA	AC073861.1	ENSG00000242299	NA	genome	NA	standard	0.185521	1.13914	1.73693
ENSG00000226084	NA	AC113935.1	ENSG00000226084	NA	genome	NA	standard	-0.202319	1.14013	1.19805
ENSG00000244021	NA	AC093591.1	ENSG00000244021	NA	genome	NA	standard	-0.0996213	1.14493	1.10042
ENSG00000231500	NA	RPS18	ENSG00000231500	ribosomal protein S18	genome	GO:0000184,GO:0022627,GO:0006614,GO:0003676,GO:0005925,GO:0015935,GO:0005737,GO:0003735,GO:0005581,GO:0005634,GO:0016020,GO:0042254,GO:0005654,GO:0019901,GO:0070062,GO:0005840,GO:0005829,GO:0005622,GO:0003723,GO:0005515,GO:0019843,GO:0006413,GO:0006412	standard	-0.125918	1.14827	1.6901
ENSG00000233287	NA	AC009362.1	ENSG00000233287	NA	genome	NA	standard	0.146985	1.16222	1.3438
ENSG00000105223	NA	PLD3	ENSG00000105223	phospholipase D family member 3	genome	GO:0016787,GO:0006629,GO:0070062,GO:0016021,GO:0016020,GO:0016042,GO:0003824,GO:0070290,GO:0005515,GO:0004630,GO:0005789,GO:0005783	standard		1.16668	1.26087
ENSG00000185627	NA	PSMD13	ENSG00000185627	proteasome 26S subunit, non-ATPase 13	genome	GO:1904813,GO:0007127,GO:0005838,GO:0005829,GO:0022624,GO:0043687,GO:0016020,GO:0043312,GO:0005198,GO:0005654,GO:0006511,GO:0043248,GO:0005515,GO:0034774,GO:0000502,GO:0016579,GO:0005634,GO:0008541,GO:0005576	standard		1.16668	1.57453
ENSG00000243680	NA	RPL37P23	ENSG00000243680	ribosomal protein L37 pseudogene 23	genome	NA	standard	-0.86662	1.16749	1.36947
ENSG00000233668	NA	AL353662.2	ENSG00000233668	NA	genome	NA	standard	-0.540499	1.17436	1.58546
ENSG00000249617	NA	AC106872.7	ENSG00000249617	NA	genome	NA	standard	0.182661	1.1753	1.73532
ENSG00000054148 #or# ENSG00000177943 /// ENSG00000054148 #or# ENSG00000232434 /// ENSG00000054148	NA /// NA #or# NA	PHPT1	ENSG00000054148 #or# ENSG00000177943 /// ENSG00000054148 #or# ENSG00000232434 /// ENSG00000054148	phosphohistidine phosphatase 1 #or# apical junction component 1 homolog /// phosphohistidine phosphatase 1 /// phosphohistidine phosphatase 1 #or# MAM domain containing 4	genome	GO:0004721,GO:0004721,GO:0005515,GO:0005515,GO:0016787,GO:0016787,GO:0019855,GO:0019855,GO:0044325,GO:0044325,GO:0101006,GO:0101006,GO:0101006,GO:0101006,GO:0101006,GO:0006470,GO:0006470,GO:0006470,GO:0035774,GO:0035971,GO:0035971,GO:0035971,GO:0035971,GO:0050860,GO:0050860,GO:0051350,GO:0051350,GO:0051350,GO:2000147,GO:2000147,GO:2000147,GO:2000249,GO:2000249,GO:2000984,GO:2000984,GO:0005737,GO:…	standard	0.813138	1.18093	1.32242
ENSG00000163468	NA	CCT3	ENSG00000163468	chaperonin containing TCP1 subunit 3	genome	GO:0006457,GO:0006458,GO:1904851,GO:0050821,GO:1904874,GO:1904871,GO:0051082,GO:0005874,GO:1901998,GO:0005737,GO:0046931,GO:0043209,GO:0032212,GO:0005832,GO:0000166,GO:0005524,GO:0005856,GO:0044297,GO:0007339,GO:0005886,GO:0061077,GO:0070062,GO:0005829,GO:0002199,GO:0003723,GO:0005515	standard		1.18093	1.20538
ENSG00000240342	NA	RPS2P5	ENSG00000240342	ribosomal protein S2 pseudogene 5	genome	NA	standard	-0.448868	1.1812	1.72318
ENSG00000130255	NA	RPL36	ENSG00000130255	ribosomal protein L36	genome	GO:0005737,GO:0000184,GO:0005840,GO:0005730,GO:0005829,GO:0016020,GO:0006614,GO:0005622,GO:0003735,GO:0003723,GO:0005515,GO:0002181,GO:0042788,GO:0006413,GO:0006412,GO:0022625	standard	-0.221639	1.18172	1.48063
ENSG00000178449 /// ENSG00000178449 #or# ENSG00000272368	NA /// NA #or# NA	COX14	ENSG00000178449 /// ENSG00000178449 #or# ENSG00000272368	COX14, cytochrome c oxidase assembly factor #or# NA /// COX14, cytochrome c oxidase assembly factor	genome	NA #or# NA	standard		1.18275	1.12531
ENSG00000183172	NA	SMDT1	ENSG00000183172	single-pass membrane protein with aspartate rich tail 1	genome	GO:1990246,GO:0016021,GO:0006851,GO:0006811,GO:0016020,GO:0006816,GO:0005739,GO:0036444,GO:0031305,GO:0005743,GO:0005515,GO:0005759,GO:0005634,GO:0051560	standard	-0.612649	1.18333	1.02788
ENSG00000230629	NA	RPS23P8	ENSG00000230629	ribosomal protein S23 pseudogene 8	genome	NA	standard	-0.357383	1.18578	1.37384
ENSG00000142546	NA	NOSIP	ENSG00000142546	nitric oxide synthase interacting protein	genome	GO:0005737,GO:0050999,GO:0005829,GO:0004842,GO:0005634,GO:0043086,GO:0016567,GO:0016740,GO:0003723,GO:0005515,GO:0000139,GO:0061630,GO:0007275,GO:0051001	standard	0.196467	1.18688	1.59691
ENSG00000233913	NA	RPL10P9	ENSG00000233913	ribosomal protein L10 pseudogene 9	genome	NA	standard	-0.222423	1.19269	1.88434
ENSG00000136149	NA	RPL13AP25	ENSG00000136149	ribosomal protein L13a pseudogene 25	genome	NA	standard	-0.0889598	1.19655	1.17987
ENSG00000231940	NA	RPS7P3	ENSG00000231940	ribosomal protein S7 pseudogene 3	genome	NA	standard	1.13686	1.19955	1.54118
ENSG00000240509	NA	RPL34P18	ENSG00000240509	ribosomal protein L34 pseudogene 18	genome	NA	standard	0.726982	1.22164	1.33031
ENSG00000260335	NA	AC133555.4	ENSG00000260335	NA	genome	NA	standard	-0.268902	1.22339	1.24518
ENSG00000173327	NA	MAP3K11	ENSG00000173327	mitogen-activated protein kinase kinase kinase 11	genome	GO:0000187,GO:0016310,GO:0018108,GO:0043525,GO:0043507,GO:0008219,GO:0005815,GO:0005874,GO:0046777,GO:0007256,GO:0007257,GO:0007254,GO:0031435,GO:0031434,GO:0005813,GO:0016020,GO:0000166,GO:0043065,GO:0004674,GO:0016740,GO:0004713,GO:0004672,GO:0005524,GO:0042803,GO:0005737,GO:0006468,GO:0008283,GO:0016301,GO:0046330,GO:0007017,GO:0005856,GO:0005622,GO:0048365,GO:0004706,GO:0042802,GO:0005515,GO:…	standard	0.905127	1.22339	1.10657
ENSG00000241741	NA	RPL7AP30	ENSG00000241741	ribosomal protein L7a pseudogene 30	genome	NA	standard	-0.594947	1.22471	1.27964
ENSG00000173163	NA	COMMD1	ENSG00000173163	copper metabolism domain containing 1	genome	GO:0032434,GO:0055037,GO:0048227,GO:0010008,GO:0005737,GO:0080025,GO:0031410,GO:0005634,GO:0016020,GO:0005546,GO:0005547,GO:0005654,GO:0043325,GO:0031398,GO:0046872,GO:0043687,GO:0042802,GO:0042803,GO:1902306,GO:0070300,GO:0008289,GO:0031462,GO:0006893,GO:0005507,GO:0055070,GO:0005829,GO:0032088,GO:0006355,GO:0006351,GO:0005515,GO:0015031,GO:0005769,GO:0005768,GO:2000009	standard		1.2293	2.03353
ENSG00000104518	NA	GSDMD	ENSG00000104518	gasdermin D	genome	GO:0070273,GO:1904813,GO:0050829,GO:0019835,GO:0046931,GO:0016020,GO:0051260,GO:0005546,GO:0005654,GO:0035580,GO:0035915,GO:0001786,GO:0045087,GO:0005737,GO:0061702,GO:1904724,GO:0070300,GO:0070269,GO:0012501,GO:0050830,GO:0006954,GO:0005886,GO:0005615,GO:0072559,GO:0031668,GO:0005829,GO:0050718,GO:0043312,GO:0002376,GO:0005576,GO:0005515,GO:1901612	standard		1.23172	1.31966
ENSG00000197157	NA	SND1	ENSG00000197157	staphylococcal nuclease and tudor domain containing 1	genome	GO:0005737,GO:0016032,GO:0006351,GO:0005515,GO:0006355,GO:0004518,GO:0070062,GO:0005634,GO:0016020,GO:0097433,GO:0003712,GO:0045296,GO:0090305,GO:0042470,GO:0031047,GO:0003676,GO:0006401,GO:0016442,GO:0005829,GO:0001649,GO:0003723	standard		1.23485	1.37951
ENSG00000163191	NA	S100A11	ENSG00000163191	S100 calcium binding protein A11	genome	GO:0042127,GO:0008285,GO:0001726,GO:0005615,GO:0048306,GO:0098609,GO:0070062,GO:0005634,GO:0044548,GO:0007165,GO:0043312,GO:0005737,GO:0008156,GO:0005576,GO:0005913,GO:0005509,GO:0005515,GO:0034774,GO:0046872,GO:0098641,GO:0042803	standard	0.303676	1.23517	2.04464
ENSG00000225630	NA	MTND2P28	ENSG00000225630	mitochondrially encoded NADH:ubiquinone oxidoreductase core subunit 2 pseudogene 28	genome	NA	standard	0.725119	1.24121	1.78087
ENSG00000255823	NA	MTRNR2L8	ENSG00000255823	MT-RNR2 like 8	genome	GO:0005737,GO:0005576	standard	0.902553	1.24137	1.11156
ENSG00000139266	NA	MARCH9	ENSG00000139266	membrane associated ring-CH-type finger 9	genome	GO:0005795,GO:0005794,GO:0016020,GO:0005765,GO:0016021,GO:0005802,GO:0000139,GO:0005764,GO:0016567,GO:0016740,GO:0008270,GO:0046872	standard		1.24239	1.4375
ENSG00000023191	NA	RNH1	ENSG00000023191	ribonuclease/angiogenin inhibitor 1	genome	GO:0005737,GO:0008428,GO:0070062,GO:0005829,GO:0045765,GO:0005654,GO:0005515,GO:0032311,GO:0006402,GO:0043086	standard	0.712482	1.24297	1.12763
ENSG00000124762	NA	CDKN1A	ENSG00000124762	cyclin dependent kinase inhibitor 1A	genome	GO:0060574,GO:0051384,GO:0005829,GO:0071480,GO:0019901,GO:0016310,GO:0034605,GO:0000082,GO:0033158,GO:0097193,GO:0004860,GO:0004693,GO:0010629,GO:0009411,GO:0044877,GO:0051412,GO:0034198,GO:0010942,GO:0000086,GO:0055093,GO:0014070,GO:0019221,GO:0005737,GO:0010165,GO:0007346,GO:0016604,GO:2000134,GO:0071493,GO:2000379,GO:1904030,GO:0070557,GO:0072331,GO:0005634,GO:0009636,GO:0071850,GO:0005654,GO:…	standard	1.09693	1.24506	2.18749
ENSG00000185834	NA	RPL12P4	ENSG00000185834	ribosomal protein L12 pseudogene 4	genome	NA	standard	0.221341	1.24711	1.07957
ENSG00000228205	NA	AC131235.1	ENSG00000228205	NA	genome	NA	standard	-0.507057	1.24884	1.41004
ENSG00000107331	NA	ABCA2	ENSG00000107331	ATP binding cassette subfamily A member 2	genome	GO:0010008,GO:0042626,GO:0070723,GO:0006629,GO:0043190,GO:0031410,GO:0016021,GO:0016020,GO:0042493,GO:0000166,GO:0005764,GO:0005765,GO:0006357,GO:0048545,GO:0016887,GO:0042632,GO:0032383,GO:0005768,GO:0055085,GO:0005524,GO:0005815	standard	1.25305	1.24976	1.566
ENSG00000186010 #or# ENSG00000258674	NA #or# NA	AC011448.1	ENSG00000186010 #or# ENSG00000258674	NADH:ubiquinone oxidoreductase subunit A13 #or# NA	genome	GO:0016020,GO:0016021,GO:0016020,GO:0016021,GO:0003954,GO:0005515,GO:0005515,GO:0005524,GO:0008137,GO:0006915,GO:0010952,GO:0030308,GO:0032981,GO:0032981,GO:0035458,GO:0043280,GO:0045039,GO:0045732,GO:0045892,GO:0055114,GO:0071300,GO:0072593,GO:0097190,GO:0097191,GO:2001243,GO:0005634,GO:0005634,GO:0005654,GO:0005737,GO:0005739,GO:0005739,GO:0005739,GO:0005743,GO:0005743,GO:0005746,GO:0005747,GO:…	standard	0.289576	1.25548	1.4777
ENSG00000172531	NA	PPP1CA	ENSG00000172531	protein phosphatase 1 catalytic subunit alpha	genome	GO:0032922,GO:0016791,GO:0016311,GO:0006470,GO:0048754,GO:0044877,GO:0000784,GO:0030324,GO:0072357,GO:0007049,GO:0005737,GO:0032091,GO:0043204,GO:0005730,GO:0005981,GO:0005634,GO:0000164,GO:0070062,GO:0005654,GO:0035970,GO:0051301,GO:0043005,GO:0043021,GO:0046872,GO:2001241,GO:0016787,GO:1904886,GO:0010288,GO:0070262,GO:0098609,GO:0042752,GO:0008157,GO:0005913,GO:0042587,GO:0005886,GO:0036496,GO:…	standard	-0.540499	1.26376	1.79845
ENSG00000127445	NA	PIN1	ENSG00000127445	peptidylprolyl cis/trans isomerase, NIMA-interacting 1	genome	GO:0050808,GO:0090263,GO:0030496,GO:0032794,GO:0050821,GO:0042177,GO:0043524,GO:0043525,GO:0060393,GO:0007049,GO:0005737,GO:0032091,GO:0000413,GO:0043547,GO:0031434,GO:0005634,GO:0005739,GO:0061051,GO:0005654,GO:0003755,GO:0032465,GO:1901796,GO:0007088,GO:0010468,GO:0016607,GO:0043005,GO:0030182,GO:0032092,GO:0008013,GO:0050815,GO:0050816,GO:0032480,GO:0030512,GO:0035307,GO:1900180,GO:0016853,GO:…	standard		1.26629	1.36542
ENSG00000196843	NA	ARID5A	ENSG00000196843	AT-rich interaction domain 5A	genome	GO:0050681,GO:0003677,GO:0043565,GO:0000122,GO:0005634,GO:0003714,GO:0005654,GO:0045087,GO:0000981,GO:0006351,GO:0030331,GO:0008134,GO:0071391,GO:0046966,GO:0046965,GO:0045892,GO:0044212,GO:0001227,GO:0005730,GO:0002376,GO:0006355,GO:0003723,GO:0005515	standard		1.26777	1.30151
ENSG00000198909	NA	MAP3K3	ENSG00000198909	mitogen-activated protein kinase kinase kinase 3	genome	GO:0000186,GO:0016310,GO:0032147,GO:0071864,GO:0070498,GO:0035556,GO:0042981,GO:0046777,GO:0005737,GO:0007346,GO:0001568,GO:0000165,GO:0031098,GO:0000166,GO:0004674,GO:0016740,GO:0004672,GO:0046872,GO:0005524,GO:0043123,GO:0006468,GO:1900745,GO:0016301,GO:0005829,GO:0090050,GO:0005515,GO:0004709,GO:2000773	standard	0.352586	1.27755	1.08486
ENSG00000100359 #or# ENSG00000284431 /// ENSG00000239900 #or# ENSG00000284431	NA #or# NA	AL022238.4	ENSG00000100359 #or# ENSG00000284431 /// ENSG00000239900 #or# ENSG00000284431	adenylosuccinate lyase #or# NA /// small G protein signaling modulator 3 #or# NA	genome	GO:0045732,GO:0005921,GO:0005096,GO:0005515,GO:0005515,GO:0017137,GO:0006886,GO:0007049,GO:0007050,GO:0031338,GO:0032483,GO:0032486,GO:0043547,GO:0048227,GO:0090630,GO:0005737,GO:0005829,GO:0012505 #or# NA #or# NA	standard	0.0774788	1.27992	1.34104
ENSG00000267541	NA	MTCO2P2	ENSG00000267541	mitochondrially encoded cytochrome c oxidase II pseudogene 2	genome	NA	standard	0.470009	1.28254	1.33151
ENSG00000125743	NA	SNRPD2	ENSG00000125743	small nuclear ribonucleoprotein D2 polypeptide	genome	GO:0000245,GO:0071007,GO:0034709,GO:0005737,GO:0000387,GO:0070062,GO:0005634,GO:0005654,GO:0008380,GO:0046540,GO:0005515,GO:1990446,GO:0071011,GO:0071013,GO:0034715,GO:0051170,GO:0034719,GO:0030532,GO:0005829,GO:0000398,GO:0003723,GO:0005689,GO:0005687,GO:0005686,GO:0005685,GO:0005682,GO:0005681,GO:0006397	standard	-0.219161	1.28267	1.57351
ENSG00000227097	NA	RPS28P7	ENSG00000227097	ribosomal protein S28 pseudogene 7	genome	NA	standard	-0.000461314	1.28332	1.48706
ENSG00000232346	NA	Z74021.1	ENSG00000232346	NA	genome	NA	standard	-0.463841	1.28476	1.22043
ENSG00000167702	NA	KIFC2	ENSG00000167702	kinesin family member C2	genome	GO:0005737,GO:0005856,GO:0008017,GO:0007018,GO:0000166,GO:0003777,GO:0016887,GO:0005871,GO:0005874,GO:0005524	standard		1.29641	1.27065
ENSG00000166333	NA	ILK	ENSG00000166333	integrin linked kinase	genome	GO:0010667,GO:0018105,GO:0034446,GO:0030030,GO:0016310,GO:0014912,GO:0045197,GO:0017124,GO:0030424,GO:0007160,GO:0043406,GO:1901224,GO:0043524,GO:0022011,GO:0033209,GO:0005925,GO:0051897,GO:0007275,GO:0030054,GO:0003151,GO:0001725,GO:0009967,GO:0097435,GO:0016020,GO:0000165,GO:0005737,GO:0000166,GO:0005654,GO:0004674,GO:0016740,GO:0043066,GO:0045663,GO:0004672,GO:0010761,GO:0045669,GO:0005524,GO:…	standard		1.29995	1.00195
ENSG00000235354	NA	RPS29P16	ENSG00000235354	ribosomal protein S29 pseudogene 16	genome	NA	standard	-0.714528	1.30236	2.04986
ENSG00000240376	NA	AC010343.1	ENSG00000240376	NA	genome	NA	standard	-0.0364563	1.30592	1.87483
ENSG00000185101	NA	ANO9	ENSG00000185101	anoctamin 9	genome	GO:0005229,GO:0017128,GO:0061588,GO:0061589,GO:0006869,GO:0061591,GO:0061590,GO:0016021,GO:0016020,GO:0005622,GO:0034220,GO:0006821,GO:0005515,GO:0005886,GO:1902939	standard	0.0444637	1.30646	1.27722
ENSG00000237668	NA	RPS15AP38	ENSG00000237668	ribosomal protein S15a pseudogene 38	genome	NA	standard	-0.594947	1.31342	1.23063
ENSG00000169905	NA	TOR1AIP2	ENSG00000169905	torsin 1A interacting protein 2	genome	GO:0005783,GO:0090435,GO:0007029,GO:0051117,GO:0016021,GO:0016020,GO:0031965,GO:0005789,GO:0005515,GO:0032781,GO:0005634,GO:0001671	standard	1.03066	1.31503	1.0944
ENSG00000182154	NA	MRPL41	ENSG00000182154	mitochondrial ribosomal protein L41	genome	GO:0070126,GO:0070125,GO:0005762,GO:0006915,GO:1990904,GO:0005739,GO:0003735,GO:0005743,GO:0003723,GO:0005515,GO:0006412,GO:0007049,GO:0005840	standard	0.838013	1.31844	1.48358
ENSG00000204054	NA	LINC00963	ENSG00000204054	long intergenic non-protein coding RNA 963	genome	NA	standard	1.06596	1.32101	1.15395
ENSG00000117676	NA	RPS6KA1	ENSG00000117676	ribosomal protein S6 kinase A1	genome	GO:0030307,GO:2000491,GO:0004672,GO:0035556,GO:0007049,GO:0005737,GO:0005634,GO:0000287,GO:0000166,GO:0005654,GO:0004674,GO:0016740,GO:0043066,GO:0004712,GO:0016310,GO:0046872,GO:0043027,GO:0006468,GO:0006915,GO:0016301,GO:0045597,GO:0043620,GO:0043555,GO:0072574,GO:0005829,GO:0043154,GO:0045944,GO:0005524,GO:0005515,GO:0007165	standard	0.914465	1.33079	1.41283
ENSG00000136279 #or# ENSG00000239775 /// ENSG00000136279	NA /// NA #or# NA	DBNL	ENSG00000136279 #or# ENSG00000239775 /// ENSG00000136279	drebrin like #or# NA /// drebrin like	genome	GO:0003779,GO:0051015,GO:0006898,GO:0007416,GO:0048812,GO:0097178,GO:0005622,GO:0051015,GO:0006898,GO:0007416,GO:0048812,GO:0097178,GO:0003779,GO:0051015,GO:0006898,GO:0007416,GO:0048812,GO:0097178,GO:0005622,GO:0051015,GO:0006898,GO:0007416,GO:0048812,GO:0097178,GO:0051015,GO:0006898,GO:0007416,GO:0048812,GO:0097178,GO:0003779,GO:0051015,GO:0006898,GO:0007416,GO:0048812,GO:0097178,GO:0005622,GO:…	standard	0.773524	1.33669	1.33511
ENSG00000230202	NA	AL450405.1	ENSG00000230202	NA	genome	NA	standard	0.332618	1.33773	1.54526
ENSG00000224291	NA	AC012671.1	ENSG00000224291	NA	genome	NA	standard	1.08955	1.34639	1.27322
ENSG00000115561 /// ENSG00000115561 #or# ENSG00000249884	NA /// NA #or# NA	CHMP3	ENSG00000115561 /// ENSG00000115561 #or# ENSG00000249884	charged multivesicular body protein 3 /// charged multivesicular body protein 3 #or# RNF103-CHMP3 readthrough	genome	NA #or# GO:0007034	standard		1.35323	1.11444
ENSG00000240759	NA	RPS27P21	ENSG00000240759	ribosomal protein S27 pseudogene 21	genome	NA	standard	-0.00364256	1.37018	1.19221
ENSG00000150867	NA	PIP4K2A	ENSG00000150867	phosphatidylinositol-5-phosphate 4-kinase type 2 alpha	genome	GO:0016310,GO:0006644,GO:0005737,GO:0035855,GO:0005634,GO:0016020,GO:0005776,GO:0000166,GO:0005654,GO:0016740,GO:0052811,GO:0046854,GO:0006661,GO:0010506,GO:0005524,GO:0016308,GO:0016309,GO:0016301,GO:0016307,GO:0046488,GO:2000786,GO:0005886,GO:0014066,GO:0005829,GO:0005515	standard	-0.758922	1.37959	1.19696
ENSG00000232713	NA	AC010733.1	ENSG00000232713	NA	genome	NA	standard		1.3813	1.58896
ENSG00000226221	NA	RPL26P19	ENSG00000226221	ribosomal protein L26 pseudogene 19	genome	NA	standard	-0.679443	1.38253	1.39196
ENSG00000234268	NA	AP000936.3	ENSG00000234268	NA	genome	NA	standard	-0.348098	1.38339	1.70564
ENSG00000229638	NA	RPL4P4	ENSG00000229638	ribosomal protein L4 pseudogene 4	genome	NA	standard	0.20301	1.38457	1.40908
ENSG00000218208	NA	RPS27AP11	ENSG00000218208	ribosomal protein S27a pseudogene 11	genome	NA	standard	-1.33929	1.38466	1.23214
ENSG00000213988 #or# ENSG00000224864	NA #or# NA	AC011447.1	ENSG00000213988 #or# ENSG00000224864	zinc finger protein 90 #or# NA	genome	GO:0003676,GO:0006355,GO:0005622,GO:0003676,GO:0006355,GO:0005622,GO:0000981,GO:0003676,GO:0003677,GO:0003700,GO:0008270,GO:0046872,GO:0006351,GO:0006355,GO:0006355,GO:0006357,GO:0005622,GO:0005634 #or# NA	standard	0.187955	1.40057	1.61113
ENSG00000240616	NA	RPS6P25	ENSG00000240616	ribosomal protein S6 pseudogene 25	genome	NA	standard	0.0895516	1.40466	1.44057
ENSG00000229119	NA	AC026403.1	ENSG00000229119	NA	genome	NA	standard	0.46442	1.40708	1.78534
ENSG00000114779	NA	ABHD14B	ENSG00000114779	abhydrolase domain containing 14B	genome	GO:0005737,GO:0016787,GO:0070062,GO:0005730,GO:0005634,GO:0045944,GO:0005515,GO:0050427,GO:0005829	standard	0.527673	1.41026	1.37553
ENSG00000219747	NA	AL133260.1	ENSG00000219747	NA	genome	NA	standard	0.463947	1.41525	2.04353
ENSG00000178464	NA	RPL10P16	ENSG00000178464	ribosomal protein L10 pseudogene 16	genome	NA	standard	-0.39486	1.4194	1.66297
ENSG00000239809	NA	AC008026.2	ENSG00000239809	NA	genome	NA	standard	-0.781165	1.42194	1.41652
ENSG00000217239	NA	AL136968.2	ENSG00000217239	NA	genome	NA	standard	1.00669	1.42194	1.62902
ENSG00000014216	NA	CAPN1	ENSG00000014216	calpain 1	genome	GO:0004175,GO:0032801,GO:1904813,GO:0008233,GO:0005925,GO:0008234,GO:0005737,GO:0070062,GO:0016020,GO:0005739,GO:0005509,GO:0097264,GO:2000310,GO:0006508,GO:0046872,GO:0016241,GO:0008284,GO:0016787,GO:0050790,GO:0060056,GO:0070268,GO:0005886,GO:0005829,GO:0043312,GO:0005622,GO:0005764,GO:0005576,GO:0005515,GO:0004198	standard		1.42194	1.47854
ENSG00000225573	NA	RPL35P5	ENSG00000225573	ribosomal protein L35 pseudogene 5	genome	NA	standard	-0.404263	1.42716	1.10288
ENSG00000244485	NA	RPL18P13	ENSG00000244485	ribosomal protein L18 pseudogene 13	genome	NA	standard	0.371445	1.4314	1.99398
ENSG00000218426	NA	AL590867.2	ENSG00000218426	NA	genome	NA	standard	-0.272433	1.4336	1.66472
ENSG00000139193 /// ENSG00000139192 #or# ENSG00000139193	NA /// NA #or# NA	CD27	ENSG00000139193 /// ENSG00000139192 #or# ENSG00000139193	CD27 molecule /// TAP binding protein like #or# CD27 molecule	genome	NA #or# GO:0004888,GO:0004888,GO:0005031,GO:0005515,GO:0005515,GO:0005515,GO:0043027,GO:0006915,GO:0006954,GO:0006955,GO:0007166,GO:0007275,GO:0016064,GO:0032496,GO:0033209,GO:0042127,GO:0043066,GO:0043066,GO:0043066,GO:0043154,GO:0045471,GO:0045579,GO:0045579,GO:0045582,GO:0046330,GO:0046330,GO:0070233,GO:0097191,GO:1901224,GO:0005576,GO:0005886,GO:0005887,GO:0005887,GO:0009897,GO:0009986,GO:001…	standard		1.43454	1.848
ENSG00000242571	NA	RPL21P11	ENSG00000242571	ribosomal protein L21 pseudogene 11	genome	NA	standard		1.4363	1.34823
ENSG00000232888	NA	RPS11P5	ENSG00000232888	ribosomal protein S11 pseudogene 5	genome	NA	standard	0.648979	1.43705	1.87184
ENSG00000247596	NA	TWF2	ENSG00000247596	twinfilin actin binding protein 2	genome	GO:0032420,GO:0030030,GO:0005080,GO:0030426,GO:0030016,GO:0042989,GO:0005737,GO:0070062,GO:0030837,GO:0005546,GO:0003779,GO:0048471,GO:0005524,GO:0005856,GO:0030027,GO:0051016,GO:0010976,GO:0032956,GO:0042995,GO:0030175,GO:0010592,GO:0071363,GO:0045773,GO:0045296,GO:0005622,GO:0071300,GO:0003723,GO:0005515,GO:0032532,GO:0003785	standard	0.574978	1.43901	1.12863
ENSG00000161835	NA	GRASP	ENSG00000161835	general receptor for phosphoinositides 1 associated scaffold protein	genome	GO:0005737,GO:0008104,GO:0030306,GO:0030054,GO:0016020,GO:0045211,GO:0030165,GO:0007165,GO:0005886,GO:0048471,GO:0042802,GO:0045202	standard	0.917866	1.43943	2.12814
ENSG00000183011	NA	NAA38	ENSG00000183011	N(alpha)-acetyltransferase 38, NatC auxiliary subunit	genome	GO:0005737,GO:0005844,GO:0005634,GO:0031417,GO:0043066,GO:0005515	standard	1.68745	1.44131	1.56621
ENSG00000168056	NA	LTBP3	ENSG00000168056	latent transforming growth factor beta binding protein 3	genome	GO:0070062,GO:0036363,GO:1902462,GO:0019838,GO:0031012,GO:0005576,GO:0005509,GO:2000741,GO:0050431	standard	0.452988	1.46041	1.86629
ENSG00000233328	NA	PFN1P1	ENSG00000233328	profilin 1 pseudogene 1	genome	NA	standard	-0.00998409	1.46376	1.48239
ENSG00000228887	NA	EEF1DP1	ENSG00000228887	eukaryotic translation elongation factor 1 delta pseudogene 1	genome	NA	standard	-0.641339	1.46689	1.4123
ENSG00000115234	NA	SNX17	ENSG00000115234	sorting nexin 17	genome	GO:0043231,GO:0008022,GO:1990126,GO:0007165,GO:0060976,GO:0010008,GO:0005737,GO:0031410,GO:0006886,GO:0016020,GO:0005794,GO:0006707,GO:0008289,GO:0030659,GO:0030100,GO:0050750,GO:0016197,GO:0032991,GO:0003279,GO:0035091,GO:0005829,GO:0006898,GO:0005622,GO:0005515,GO:0035904,GO:0015031,GO:0005102,GO:0005768,GO:0005769	standard	0.726982	1.46925	1.53568
ENSG00000239622	NA	AC005165.2	ENSG00000239622	NA	genome	NA	standard	1.278	1.47141	1.33262
ENSG00000204131 #or# ENSG00000225471	NA #or# NA	BX119917.1	ENSG00000204131 #or# ENSG00000225471	NHS like 2 #or# NA	genome	GO:0030154 #or# NA	standard	-0.0624515	1.47966	1.78161
ENSG00000236312	NA	RPL34P34	ENSG00000236312	ribosomal protein L34 pseudogene 34	genome	NA	standard	-0.877534	1.48969	1.70129
ENSG00000218227	NA	AC136632.1	ENSG00000218227	NA	genome	NA	standard	-0.0955598	1.49197	1.53675
ENSG00000108622	NA	ICAM2	ENSG00000108622	intercellular adhesion molecule 2	genome	GO:0005178,GO:0050776,GO:0098609,GO:0016021,GO:0016020,GO:0071944,GO:0032154,GO:0001931,GO:0005902,GO:0030198,GO:0005887,GO:0005886,GO:0007155,GO:0042995,GO:0002223	standard	-0.223388	1.49233	1.27177
ENSG00000244716	NA	BX679664.3	ENSG00000244716	NA	genome	NA	standard	-0.0373995	1.5076	1.49922
ENSG00000277654	NA	AC087633.2	ENSG00000277654	NA	genome	NA	standard	-0.161987	1.5094	1.48263
ENSG00000234004	NA	AC092017.2	ENSG00000234004	NA	genome	NA	standard	-0.00998409	1.52303	1.69366
ENSG00000214612	NA	RPS19P1	ENSG00000214612	ribosomal protein S19 pseudogene 1	genome	NA	standard	-0.184482	1.53038	1.84193
ENSG00000162191	NA	UBXN1	ENSG00000162191	UBX domain protein 1	genome	GO:0006457,GO:0005783,GO:0032435,GO:0030425,GO:0031593,GO:0005737,GO:0043161,GO:0005634,GO:1904293,GO:2000157,GO:0031397,GO:0043025,GO:0051117,GO:0034098,GO:0036435,GO:0071796,GO:0000502,GO:0031625,GO:0005829,GO:0043130,GO:0005515,GO:1903094	standard	-0.733144	1.53528	1.16416
ENSG00000243517	NA	AC024940.3	ENSG00000243517	NA	genome	NA	standard	-0.461858	1.53648	1.26214
ENSG00000249119	NA	MTND6P4	ENSG00000249119	mitochondrially encoded NADH:ubiquinone oxidoreductase core subunit 6 pseudogene 4	genome	NA	standard	1.13203	1.54124	1.72782
ENSG00000137497	NA	NUMA1	ENSG00000137497	nuclear mitotic apparatus protein 1	genome	GO:0019897,GO:0008022,GO:0032388,GO:0031116,GO:0035371,GO:1905720,GO:0036449,GO:0030425,GO:0032991,GO:0043025,GO:0044877,GO:0097718,GO:0051984,GO:0031616,GO:0000922,GO:0005874,GO:0007049,GO:0097427,GO:0005737,GO:1905832,GO:0005819,GO:0030953,GO:0070840,GO:0051321,GO:0055048,GO:0005634,GO:0016020,GO:0097431,GO:0005198,GO:0005654,GO:0051798,GO:0051301,GO:0099738,GO:0016363,GO:0005694,GO:0008017,GO:…	standard	0.510848	1.54223	1.44197
ENSG00000210107	NA	MT-TQ	ENSG00000210107	mitochondrially encoded tRNA glutamine	genome	NA	standard	-0.631129	1.54803	1.89363
ENSG00000213553	NA	RPLP0P6	ENSG00000213553	ribosomal protein lateral stalk subunit P0 pseudogene 6	genome	NA	standard	0.110016	1.55542	1.60131
ENSG00000111679	NA	PTPN6	ENSG00000111679	protein tyrosine phosphatase, non-receptor type 6	genome	GO:0042130,GO:0005829,GO:0050732,GO:0016791,GO:0019221,GO:0008285,GO:0016311,GO:0006470,GO:0030154,GO:0017124,GO:0018108,GO:0043407,GO:0050900,GO:0002924,GO:0035335,GO:0035556,GO:0043409,GO:0005737,GO:0035855,GO:0016020,GO:0005730,GO:0005634,GO:0070527,GO:0033277,GO:0002244,GO:0140031,GO:0035580,GO:0007186,GO:0001784,GO:0008284,GO:0016787,GO:0042169,GO:0050853,GO:1904724,GO:0008283,GO:0042105,GO:…	standard	0.152745	1.55552	1.21159
ENSG00000105568	NA	PPP2R1A	ENSG00000105568	protein phosphatase 2 scaffold subunit Aalpha	genome	GO:0000184,GO:0030308,GO:0000086,GO:0006470,GO:0030155,GO:0030425,GO:0000188,GO:0030111,GO:0051754,GO:0005739,GO:0019932,GO:0051306,GO:0000775,GO:0005634,GO:1903538,GO:0097711,GO:0005737,GO:0070062,GO:0040008,GO:0016020,GO:0042532,GO:0007143,GO:0065003,GO:1990405,GO:0010389,GO:2001241,GO:0008380,GO:0010033,GO:0015630,GO:0016328,GO:0070262,GO:0019888,GO:0006915,GO:0045595,GO:0005886,GO:0007059,GO:…	standard		1.55944	1.24518
ENSG00000167815	NA	PRDX2	ENSG00000167815	peroxiredoxin 2	genome	GO:0034599,GO:0005737,GO:0005829,GO:0070062,GO:0016209,GO:0043066,GO:0005623,GO:0051920,GO:0098869,GO:0019430,GO:0042744,GO:0008379,GO:0005515,GO:0006979,GO:0045454,GO:0042981,GO:0004601,GO:0055114,GO:0016491	standard	0.475443	1.55944	1.62397
ENSG00000213130	NA	EEF1DP5	ENSG00000213130	eukaryotic translation elongation factor 1 delta pseudogene 5	genome	NA	standard		1.56878	1.03618
ENSG00000228499	NA	TMSB10P1	ENSG00000228499	thymosin beta 10 pseudogene 1	genome	NA	standard	0.368528	1.57033	1.45651
ENSG00000133316 /// ENSG00000133316 #or# ENSG00000283268	NA /// NA #or# NA	WDR74	ENSG00000133316 /// ENSG00000133316 #or# ENSG00000283268	WD repeat domain 74 /// WD repeat domain 74 #or# testis expressed 54	genome	NA #or# NA	standard		1.5708	1.22687
ENSG00000240652	NA	AP001024.1	ENSG00000240652	NA	genome	NA	standard	0.197743	1.5733	2.38891
ENSG00000121089	NA	NACA3P	ENSG00000121089	NACA family member 3 pseudogene	genome	NA	standard	0.19165	1.58114	1.13459
ENSG00000213058	NA	AL365357.1	ENSG00000213058	NA	genome	NA	standard	1.30489	1.58795	1.47534
ENSG00000234009	NA	RPL5P34	ENSG00000234009	ribosomal protein L5 pseudogene 34	genome	NA	standard	0.0101938	1.60311	1.70699
as__ENSG00000185883 #or# as__ENSG00000260272 /// as__ENSG00000185883 #or# as__ENSG00000259784 /// ENSG00000185883 #or# ENSG00000260272	NA #or# NA	AC093525.2	as__ENSG00000185883 #or# as__ENSG00000260272 /// as__ENSG00000185883 #or# as__ENSG00000259784 /// ENSG00000185883 #or# ENSG00000260272	ATPase H+ transporting V0 subunit c #or# NA	genome	GO:0015078,GO:0015078,GO:0006811,GO:0006811,GO:0015991,GO:0015991,GO:0015991,GO:0015991,GO:0005773,GO:0005773,GO:0005774,GO:0005774,GO:0016020,GO:0016020,GO:0016021,GO:0016021,GO:0033177,GO:0033177,GO:0033179,GO:0033179,GO:0005515,GO:0005515,GO:0015078,GO:0031625,GO:0046933,GO:0046961,GO:0006811,GO:0007042,GO:0008286,GO:0015991,GO:0016032,GO:0016241,GO:0030177,GO:0033572,GO:0034220,GO:0043312,GO:…	ambiguous	1.03115	1.61682	1.91603
ENSG00000230979	NA	AC079250.1	ENSG00000230979	NA	genome	NA	standard	-0.0741144	1.6172	1.93872
ENSG00000130520	NA	LSM4	ENSG00000130520	LSM4 homolog, U6 small nuclear RNA and mRNA degradation associated	genome	GO:0000245,GO:0000387,GO:0006396,GO:0005634,GO:0016020,GO:0005654,GO:0043005,GO:0008380,GO:0017070,GO:0033962,GO:0043928,GO:0042731,GO:0032991,GO:0005829,GO:0000932,GO:0000398,GO:0000956,GO:0097526,GO:0003723,GO:0005515,GO:0005688,GO:0005681,GO:0006397	standard	0.744903	1.61834	1.4285
ENSG00000283041	NA	AC008038.1	ENSG00000283041	NA	genome	NA	standard	-0.0169368	1.62237	1.76213
ENSG00000183617	NA	MRPL54	ENSG00000183617	mitochondrial ribosomal protein L54	genome	GO:0070126,GO:0070125,GO:0005840,GO:0005739,GO:0005743,GO:0003723,GO:0005762	standard	0.470642	1.62503	1.35772
ENSG00000185950	NA	IRS2	ENSG00000185950	insulin receptor substrate 2	genome	GO:0033673,GO:0005088,GO:0032024,GO:0071333,GO:0030335,GO:0010907,GO:0007165,GO:0046326,GO:0032869,GO:0007411,GO:0002903,GO:0051897,GO:0046934,GO:0043548,GO:0019216,GO:0000165,GO:0071889,GO:0010748,GO:0046854,GO:0045725,GO:0030879,GO:0008284,GO:0005737,GO:0008286,GO:0030890,GO:0008283,GO:0016303,GO:0038111,GO:0005158,GO:0019901,GO:0019903,GO:0019904,GO:0036092,GO:0005886,GO:0048015,GO:0055088,GO:…	standard	-0.390256	1.63424	1.33663
ENSG00000213261	NA	EEF1B2P6	ENSG00000213261	eukaryotic translation elongation factor 1 beta 2 pseudogene 6	genome	NA	standard	0.227055	1.63695	1.65003
ENSG00000235605	NA	AL355472.2	ENSG00000235605	NA	genome	NA	standard		1.64433	1.47032
ENSG00000099624	NA	ATP5F1D	ENSG00000099624	ATP synthase F1 subunit delta	genome	GO:0045261,GO:0015986,GO:0043531,GO:0099132,GO:0046933,GO:0000275,GO:0005215,GO:0006811,GO:0016020,GO:0005753,GO:0005739,GO:0005743,GO:0022857,GO:0005759,GO:0016887,GO:0042407,GO:0042776,GO:0046688,GO:0006754,GO:0005524,GO:0006119	standard	-0.042774	1.64665	1.5518
ENSG00000227077	NA	AC107983.1	ENSG00000227077	NA	genome	NA	standard	-0.504248	1.6553	1.78537
ENSG00000213216	NA	AC007066.1	ENSG00000213216	NA	genome	NA	standard	0.0774788	1.65716	1.65694
ENSG00000235174	NA	RPL39P3	ENSG00000235174	ribosomal protein L39 pseudogene 3	genome	NA	standard	0.26565	1.66587	1.75607
ENSG00000181524	NA	RPL24P4	ENSG00000181524	ribosomal protein L24 pseudogene 4	genome	NA	standard	-0.190556	1.67789	1.34527
ENSG00000237214	NA	AL080243.2	ENSG00000237214	NA	genome	NA	standard		1.69695	2.4554
ENSG00000183298	NA	RPSAP19	ENSG00000183298	ribosomal protein SA pseudogene 19	genome	NA	standard	0.508889	1.70163	2.08123
ENSG00000141959	NA	PFKL	ENSG00000141959	phosphofructokinase, liver type	genome	GO:0051289,GO:0016310,GO:0070095,GO:1904813,GO:0061621,GO:0046676,GO:0003872,GO:0006096,GO:0005737,GO:0005945,GO:0070062,GO:0070061,GO:0016020,GO:0030388,GO:0000166,GO:0016740,GO:0046872,GO:0042802,GO:0016301,GO:0019900,GO:0008152,GO:0034774,GO:0061615,GO:0051259,GO:0005975,GO:0003824,GO:0005829,GO:0043312,GO:0009749,GO:0005576,GO:0005524,GO:0005515,GO:0006002,GO:0048029	standard	1.57498	1.70525	2.03938
ENSG00000106400	NA	ZNHIT1	ENSG00000106400	zinc finger HIT-type containing 1	genome	GO:0005654,GO:0043486,GO:0005634,GO:0000812,GO:0031491,GO:0005515,GO:0031063,GO:0046872,GO:0042826	standard	-0.0350751	1.71371	1.07551
ENSG00000233476	NA	EEF1A1P6	ENSG00000233476	eukaryotic translation elongation factor 1 alpha 1 pseudogene 6	genome	NA	standard	0.434116	1.73039	1.4922
ENSG00000237039	NA	AC018738.1	ENSG00000237039	NA	genome	NA	standard	0.0247813	1.73681	2.04957
ENSG00000241352	NA	AC007688.1	ENSG00000241352	NA	genome	NA	standard		1.73681	1.3144
ENSG00000237991	NA	RPL35P1	ENSG00000237991	ribosomal protein L35 pseudogene 1	genome	NA	standard		1.73797	1.66884
ENSG00000225200	NA	AC246787.1	ENSG00000225200	NA	genome	NA	standard	-0.125461	1.73942	1.84517
ENSG00000233426	NA	EIF3FP3	ENSG00000233426	eukaryotic translation initiation factor 3 subunit F pseudogene 3	genome	NA	standard	0.937548	1.74387	1.01481
ENSG00000229994	NA	RPL5P4	ENSG00000229994	ribosomal protein L5 pseudogene 4	genome	NA	standard		1.75584	1.39993
ENSG00000071553	NA	ATP6AP1	ENSG00000071553	ATPase H+ transporting accessory protein 1	genome	GO:0045921,GO:0005783,GO:1902600,GO:0033116,GO:0005789,GO:0051656,GO:0010008,GO:0045780,GO:0070062,GO:0015991,GO:0016021,GO:0016020,GO:0000166,GO:0033180,GO:0045669,GO:0005524,GO:0008286,GO:0045851,GO:0006879,GO:2001206,GO:0005215,GO:0006811,GO:0017137,GO:0034220,GO:0046961,GO:0046933,GO:0036295,GO:0033572,GO:0016469,GO:0070374	standard	0.665176	1.76236	1.4583
ENSG00000176043	NA	AC007160.1	ENSG00000176043	NA	genome	NA	standard		1.76677	1.9308
ENSG00000240087	NA	RPSAP12	ENSG00000240087	ribosomal protein SA pseudogene 12	genome	NA	standard	0.422975	1.77714	2.15354
ENSG00000132507	NA	EIF5A	ENSG00000132507	eukaryotic translation initiation factor 5A	genome	GO:0006452,GO:0045901,GO:0045905,GO:0006611,GO:0005789,GO:0051028,GO:0005783,GO:0005737,GO:0005634,GO:0016020,GO:0043022,GO:0006406,GO:0017070,GO:0008284,GO:0006915,GO:0006913,GO:0047485,GO:0005643,GO:0005642,GO:0005829,GO:0003723,GO:0005515,GO:0015031,GO:0003746,GO:0006414,GO:0006412	standard	-0.261523	1.78931	2.36784
ENSG00000198744 /// ENSG00000198744 #or# ENSG00000248527	NA /// NA #or# NA	MTCO3P12	ENSG00000198744 /// ENSG00000198744 #or# ENSG00000248527	mitochondrially encoded cytochrome c oxidase III pseudogene 12 /// mitochondrially encoded cytochrome c oxidase III pseudogene 12 #or# mitochondrially encoded ATP synthase 6 pseudogene 1	genome	NA #or# NA	standard	0.884663	1.80097	1.5087
ENSG00000172005	NA	MAL	ENSG00000172005	mal, T cell differentiation protein	genome	GO:1902043,GO:0045121,GO:0042552,GO:0001766,GO:0016324,GO:0045176,GO:0016021,GO:0016020,GO:0008289,GO:0098737,GO:0019911,GO:0120003,GO:0002175,GO:0005515,GO:0030154,GO:0016505,GO:0044853,GO:0005783,GO:0006915,GO:0007417	standard	0.855086	1.80441	1.94731
ENSG00000197575	NA	RPS17P2	ENSG00000197575	ribosomal protein S17 pseudogene 2	genome	NA	standard	0.361985	1.8156	1.17641
ENSG00000107738	NA	VSIR	ENSG00000107738	V-set immunoregulatory receptor	genome	GO:0030335,GO:0016021,GO:0016020,GO:0032700,GO:0032693,GO:0042802,GO:0005886,GO:0032689,GO:0032720	standard	0.414514	1.83222	1.19114
ENSG00000230777	NA	RPS29P5	ENSG00000230777	ribosomal protein S29 pseudogene 5	genome	NA	standard		1.84252	2.09675
ENSG00000158850	NA	B4GALT3	ENSG00000158850	beta-1,4-galactosyltransferase 3	genome	GO:0005794,GO:0005975,GO:0070062,GO:0006486,GO:0005829,GO:0016020,GO:0018146,GO:0000139,GO:0006682,GO:0016740,GO:0008378,GO:0016757,GO:0003831,GO:0032580,GO:0046872,GO:0016021,GO:0003945	standard	0.574978	1.8498	1.2616
ENSG00000240914	NA	RPL15P2	ENSG00000240914	ribosomal protein L15 pseudogene 2	genome	NA	standard	-0.0924462	1.87651	1.84824
ENSG00000224858	NA	RPL29P11	ENSG00000224858	ribosomal protein L29 pseudogene 11	genome	NA	standard		1.87762	1.33069
ENSG00000225912	NA	AL121871.1	ENSG00000225912	NA	genome	NA	standard	0.49969	1.88803	1.9096
ENSG00000240036	NA	AC104563.1	ENSG00000240036	NA	genome	NA	standard	0.545832	1.89183	2.07656
ENSG00000232472	NA	EEF1B2P3	ENSG00000232472	eukaryotic translation elongation factor 1 beta 2 pseudogene 3	genome	NA	standard	0.526069	1.90737	1.71027
ENSG00000228399	NA	AL109741.2	ENSG00000228399	NA	genome	NA	standard	0.81825	1.91576	1.94065
ENSG00000230383	NA	AC009245.1	ENSG00000230383	NA	genome	NA	standard	-0.0597371	1.923	2.06202
ENSG00000184897	NA	H1FX	ENSG00000184897	H1 histone family member X	genome	GO:0005730,GO:0005634,GO:0003677,GO:0045296,GO:0003723,GO:0000786,GO:0005694,GO:0006334	standard	-0.0232809	1.92988	1.80647
ENSG00000235297	NA	FAUP1	ENSG00000235297	FAU, ubiquitin like and ribosomal protein S30 fusion pseudogene 1	genome	NA	standard	-0.402995	1.93095	1.78015
ENSG00000184619 #or# ENSG00000263809 /// ENSG00000161970 #or# ENSG00000263809	NA #or# NA	AC135178.2	ENSG00000184619 #or# ENSG00000263809 /// ENSG00000161970 #or# ENSG00000263809	ribosomal protein L26 #or# NA /// KRAB-A domain containing 2 #or# NA	genome	GO:0003676,GO:0015074,GO:0003676,GO:0006355,GO:0015074,GO:0005622 #or# NA #or# GO:0003723,GO:0003735,GO:0003735,GO:0002181,GO:0006412,GO:0042273,GO:0005622,GO:0005840,GO:0015934,GO:0022625	standard		1.93231	1.67964
ENSG00000234782	NA	TPT1P9	ENSG00000234782	tumor protein, translationally-controlled 1 pseudogene 9	genome	NA	standard		1.94777	1.7669
ENSG00000230807	NA	AC099535.1	ENSG00000230807	NA	genome	NA	standard	0.709908	1.94919	1.50782
ENSG00000176343	NA	RPL37AP8	ENSG00000176343	ribosomal protein L37a pseudogene 8	genome	NA	standard	0.574978	1.98754	1.80571
ENSG00000204622	NA	HLA-J	ENSG00000204622	major histocompatibility complex, class I, J (pseudogene)	genome	NA	standard	0.240559	1.99859	2.18696
ENSG00000108107 #or# ENSG00000284029	NA #or# NA	MIR6805	ENSG00000108107 #or# ENSG00000284029	ribosomal protein L28 #or# microRNA 6805	genome	GO:0003735,GO:0006412,GO:0005622,GO:0005840,GO:0003735,GO:0006412,GO:0005622,GO:0005840,GO:0003735,GO:0006412,GO:0005622,GO:0005840,GO:0003723,GO:0003723,GO:0003723,GO:0003723,GO:0003723,GO:0003723,GO:0003723,GO:0003723,GO:0003723,GO:0003723,GO:0003723,GO:0003723,GO:0003735,GO:0003735,GO:0003735,GO:0003735,GO:0003735,GO:0003735,GO:0003735,GO:0003735,GO:0003735,GO:0003735,GO:0003735,GO:0003735,GO:…	standard	0.475443	2.04643	2.73564
ENSG00000076944	NA	STXBP2	ENSG00000076944	syntaxin binding protein 2	genome	GO:0016020,GO:0044194,GO:0006904,GO:0030348,GO:0031201,GO:0070820,GO:0070062,GO:0016021,GO:0006887,GO:0043304,GO:0001909,GO:0017075,GO:0016324,GO:0042581,GO:0045335,GO:0042582,GO:0005886,GO:0042589,GO:0016192,GO:0005829,GO:0071346,GO:0043312,GO:0005576,GO:0005515,GO:0015031,GO:0002576	standard		2.09805	1.59226
ENSG00000231414	NA	AC016700.2	ENSG00000231414	NA	genome	NA	standard	0.454684	2.10001	1.93559
ENSG00000234118	NA	RPL13AP6	ENSG00000234118	ribosomal protein L13a pseudogene 6	genome	NA	standard	0.676858	2.10878	2.45922
ENSG00000228502	NA	EEF1A1P11	ENSG00000228502	eukaryotic translation elongation factor 1 alpha 1 pseudogene 11	genome	NA	standard	0.533158	2.14441	2.02233
ENSG00000242814	NA	AC113398.1	ENSG00000242814	NA	genome	NA	standard	0.719368	2.22386	2.76907
ENSG00000220583	NA	RPL35P2	ENSG00000220583	ribosomal protein L35 pseudogene 2	genome	NA	standard	0.605352	2.2249	1.81987
ENSG00000170540 #or# ENSG00000260342 /// ENSG00000134419 #or# ENSG00000260342	NA #or# NA	AC138811.2	ENSG00000170540 #or# ENSG00000260342 /// ENSG00000134419 #or# ENSG00000260342	ribosomal protein S15a #or# NA /// ADP ribosylation factor like GTPase 6 interacting protein 1 #or# NA	genome	GO:0016020,GO:0016021,GO:0016020,GO:0016021,GO:0016020,GO:0016021,GO:0005515,GO:0005515,GO:0005515,GO:0005515,GO:0005515,GO:0005515,GO:0042802,GO:0042802,GO:0002038,GO:0002038,GO:0006613,GO:0006613,GO:0006915,GO:0006915,GO:0043066,GO:0043066,GO:0043154,GO:0043154,GO:0071787,GO:0071787,GO:1990809,GO:1990809,GO:0005783,GO:0005783,GO:0005784,GO:0005784,GO:0005789,GO:0005789,GO:0012505,GO:0012505,GO:…	standard		2.3273	2.33817
ENSG00000244331	NA	AC008677.2	ENSG00000244331	NA	genome	NA	standard	-0.681361	2.33107	1.74449
ENSG00000182774 #or# ENSG00000260836 #or# ENSG00000284803	NA #or# NA #or# NA	AC245033.4	ENSG00000182774 #or# ENSG00000260836 #or# ENSG00000284803	ribosomal protein S17 #or# NA #or# NA	genome	GO:0003735,GO:0006412,GO:0005622,GO:0005840,GO:0003735,GO:0006412,GO:0005622,GO:0005840,GO:0003735,GO:0006412,GO:0005622,GO:0005840,GO:0003723,GO:0003735,GO:0003735,GO:0000028,GO:0000184,GO:0006364,GO:0006412,GO:0006412,GO:0006413,GO:0006413,GO:0006614,GO:0034101,GO:0042274,GO:0005622,GO:0005654,GO:0005829,GO:0005840,GO:0005840,GO:0005925,GO:0016020,GO:0022627 #or# GO:0000900,GO:0003676,GO:000372…	standard	0.0465994	2.43867	1.93877
ENSG00000178715	NA	AL450998.1	ENSG00000178715	NA	genome	NA	standard		2.47085	2.42264
ENSG00000220848	NA	RPS18P9	ENSG00000220848	ribosomal protein S18 pseudogene 9	genome	NA	standard		2.50347	2.76964
ENSG00000178429	NA	RPS3AP5	ENSG00000178429	ribosomal protein S3A pseudogene 5	genome	NA	standard	0.190315	2.51121	2.2982
ENSG00000196205	NA	EEF1A1P5	ENSG00000196205	eukaryotic translation elongation factor 1 alpha 1 pseudogene 5	genome	NA	standard	0.774748	2.51862	2.37805
ENSG00000215467	NA	RPL27AP	ENSG00000215467	ribosomal protein L27a pseudogene	genome	NA	standard		2.7215	1.1431
ENSG00000256393	NA	RPL41P5	ENSG00000256393	ribosomal protein L41 pseudogene 5	genome	NA	standard	0.645368	2.9455	2.774
ENSG00000213303	NA	AC008481.1	ENSG00000213303	NA	genome	NA	standard	0.237943	2.96626	2.90073
ENSG00000163220	NA	S100A9	ENSG00000163220	S100 calcium binding protein A9	genome	GO:0045087,GO:0016020,GO:0019730,GO:0030307,GO:0032602,GO:0035606,GO:0050786,GO:0008270,GO:0030593,GO:0070488,GO:0030054,GO:0061844,GO:0045113,GO:0001816,GO:0050729,GO:0005615,GO:0031532,GO:0005634,GO:0005654,GO:0051493,GO:0050727,GO:0098869,GO:0005509,GO:0002224,GO:2001244,GO:0034774,GO:0046872,GO:0035662,GO:0008017,GO:0005737,GO:0030595,GO:0016209,GO:0006935,GO:0006919,GO:0032119,GO:0006914,GO:…	standard	-0.0495125	3.61621	1.47143
